# Supplementary material for: The low abundance of CpG in the SARS-CoV-2 genome is not an evolutionarily signature of ZAP
Source: Sci Rep. 2022 Feb 14;12:2420. doi: 10.1038/s41598-022-06046-5 (PMC8844275; doi:10.1038/s41598-022-06046-5)
Supplement: Supplementary file 1 — Supplementary Information. [file 41598_2022_6046_MOESM1_ESM.xlsx]

## Sheet: Supplementary Table 1
	Supplementary Table 1: List of accession numbers of all viral genomes used in this study.
	GeneBank ID	Virus name
	MN996532	Bat-Coronaviridae-RaTG13
	MW532103	Human coronavirus 229E
	MW532104	Human coronavirus 229E
	MW532105	Human coronavirus 229E
	MW532106	Human coronavirus 229E
	MW532107	Human coronavirus 229E
	MT797634	Human coronavirus 229E
	MT438696	Human coronavirus 229E
	MT438697	Human coronavirus 229E
	MT438698	Human coronavirus 229E
	MT438699	Human coronavirus 229E
	MT438700	Human coronavirus 229E
	MN369046	Human coronavirus 229E
	MN306046	Human coronavirus 229E
	MF542265	Human coronavirus 229E
	KY983587	Human coronavirus 229E
	KY621348	Human coronavirus 229E
	KY967357	Human coronavirus 229E
	KY674914	Human coronavirus 229E
	KY674919	Human coronavirus 229E
	KY684760	Human coronavirus 229E
	KY369908	Human coronavirus 229E
	KY369909	Human coronavirus 229E
	KY369910	Human coronavirus 229E
	KY369911	Human coronavirus 229E
	KY369912	Human coronavirus 229E
	KY369913	Human coronavirus 229E
	KY369914	Human coronavirus 229E
	KU291448	Human coronavirus 229E
	KF514430	Human coronavirus 229E
	KF514432	Human coronavirus 229E
	KF514433	Human coronavirus 229E
	JX503060	Human coronavirus 229E
	JX503061	Human coronavirus 229E
	NC_048212	Bat-Coronaviridae
	NC_048216	Bat-Coronaviridae
	NC_046964	Bat-Coronaviridae
	NC_034440	Bat-Coronaviridae
	NC_032107	Bat-Coronaviridae
	NC_030886	Bat-Coronaviridae
	NC_028811	Bat-Coronaviridae
	NC_028814	Bat-Coronaviridae
	NC_028824	Bat-Coronaviridae
	NC_028833	Bat-Coronaviridae
	NC_025217	Bat-Coronaviridae
	NC_022103	Bat-Coronaviridae
	NC_018871	Bat-Coronaviridae
	NC_014470	Bat-Coronaviridae
	NC_009019	Bat-Coronaviridae
	NC_009020	Bat-Coronaviridae
	NC_009021	Bat-Coronaviridae
	MW703458	Bat-Coronaviridae
	MW251308	Bat-Coronaviridae
	MW218395	Bat-Coronaviridae
	LC556375	Bat-Coronaviridae
	MT663548	Bat-Coronaviridae
	MT350598	Bat-Coronaviridae
	MN611517	Bat-Coronaviridae
	MN611518	Bat-Coronaviridae
	MN611519	Bat-Coronaviridae
	MN611520	Bat-Coronaviridae
	MN611521	Bat-Coronaviridae
	MN611522	Bat-Coronaviridae
	MN611523	Bat-Coronaviridae
	MN611524	Bat-Coronaviridae
	MN611525	Bat-Coronaviridae
	MN065811	Bat-Coronaviridae
	LC469308	Bat-Coronaviridae
	MK492263	Bat-Coronaviridae
	MK211369	Bat-Coronaviridae
	MK211370	Bat-Coronaviridae
	MK211371	Bat-Coronaviridae
	MK211372	Bat-Coronaviridae
	MK211373	Bat-Coronaviridae
	MK211374	Bat-Coronaviridae
	MK211375	Bat-Coronaviridae
	MK211376	Bat-Coronaviridae
	MK211377	Bat-Coronaviridae
	MK211378	Bat-Coronaviridae
	MK211379	Bat-Coronaviridae
	MK720944	Bat-Coronaviridae
	MK720945	Bat-Coronaviridae
	MK720946	Bat-Coronaviridae
	KY352407	Bat-Coronaviridae
	MH938448	Bat-Coronaviridae
	MH938449	Bat-Coronaviridae
	MH938450	Bat-Coronaviridae
	MH687934	Bat-Coronaviridae
	MH687935	Bat-Coronaviridae
	MH687936	Bat-Coronaviridae
	MH687937	Bat-Coronaviridae
	MH687938	Bat-Coronaviridae
	MH687939	Bat-Coronaviridae
	MH687940	Bat-Coronaviridae
	MH687941	Bat-Coronaviridae
	MH687942	Bat-Coronaviridae
	MH687943	Bat-Coronaviridae
	MH687944	Bat-Coronaviridae
	MH687945	Bat-Coronaviridae
	MH687946	Bat-Coronaviridae
	MH687947	Bat-Coronaviridae
	MH687948	Bat-Coronaviridae
	MH687949	Bat-Coronaviridae
	MH687950	Bat-Coronaviridae
	MH687951	Bat-Coronaviridae
	MH687952	Bat-Coronaviridae
	MH687953	Bat-Coronaviridae
	MH687954	Bat-Coronaviridae
	MH687955	Bat-Coronaviridae
	MH687956	Bat-Coronaviridae
	MH687957	Bat-Coronaviridae
	MH687958	Bat-Coronaviridae
	MH687959	Bat-Coronaviridae
	MH687960	Bat-Coronaviridae
	MH687961	Bat-Coronaviridae
	MH687962	Bat-Coronaviridae
	MH687963	Bat-Coronaviridae
	MH687964	Bat-Coronaviridae
	MH687965	Bat-Coronaviridae
	MH687966	Bat-Coronaviridae
	MH687967	Bat-Coronaviridae
	MF593268	Bat-Coronaviridae
	MG772933	Bat-Coronaviridae
	MG772934	Bat-Coronaviridae
	MG762674	Bat-Coronaviridae
	MF094685	Bat-Coronaviridae
	MF094686	Bat-Coronaviridae
	MF094687	Bat-Coronaviridae
	MF094688	Bat-Coronaviridae
	KX442564	Bat-Coronaviridae
	KX442565	Bat-Coronaviridae
	MG596802	Bat-Coronaviridae
	MG596803	Bat-Coronaviridae
	KY417142	Bat-Coronaviridae
	KY417143	Bat-Coronaviridae
	KY417144	Bat-Coronaviridae
	KY417145	Bat-Coronaviridae
	KY417146	Bat-Coronaviridae
	KY417147	Bat-Coronaviridae
	KY417148	Bat-Coronaviridae
	KY417149	Bat-Coronaviridae
	KY417150	Bat-Coronaviridae
	KY417151	Bat-Coronaviridae
	KY417152	Bat-Coronaviridae
	KY938558	Bat-Coronaviridae
	KY799179	Bat-Coronaviridae
	KU973692	Bat-Coronaviridae
	KX574227	Bat-Coronaviridae
	KY770850	Bat-Coronaviridae
	KY770851	Bat-Coronaviridae
	KY770858	Bat-Coronaviridae
	KY770859	Bat-Coronaviridae
	KY770860	Bat-Coronaviridae
	KY073744	Bat-Coronaviridae
	KY073745	Bat-Coronaviridae
	KY073746	Bat-Coronaviridae
	KY073747	Bat-Coronaviridae
	KY073748	Bat-Coronaviridae
	KU762338	Bat-Coronaviridae
	KU182964	Bat-Coronaviridae
	KU182965	Bat-Coronaviridae
	KT444582	Bat-Coronaviridae
	KJ473795	Bat-Coronaviridae
	KJ473796	Bat-Coronaviridae
	KJ473797	Bat-Coronaviridae
	KJ473798	Bat-Coronaviridae
	KJ473799	Bat-Coronaviridae
	KJ473800	Bat-Coronaviridae
	KJ473806	Bat-Coronaviridae
	KJ473807	Bat-Coronaviridae
	KJ473808	Bat-Coronaviridae
	KJ473809	Bat-Coronaviridae
	KJ473810	Bat-Coronaviridae
	KJ473811	Bat-Coronaviridae
	KJ473812	Bat-Coronaviridae
	KJ473813	Bat-Coronaviridae
	KJ473814	Bat-Coronaviridae
	KJ473815	Bat-Coronaviridae
	KJ473816	Bat-Coronaviridae
	KJ473820	Bat-Coronaviridae
	KJ473822	Bat-Coronaviridae
	KP886808	Bat-Coronaviridae
	KP886809	Bat-Coronaviridae
	KF636752	Bat-Coronaviridae
	KJ473821	Bat-Coronaviridae
	KF569996	Bat-Coronaviridae
	KC881005	Bat-Coronaviridae
	KC881006	Bat-Coronaviridae
	KF367457	Bat-Coronaviridae
	KF430219	Bat-Coronaviridae
	KC869678	Bat-Coronaviridae
	JX993987	Bat-Coronaviridae
	JX993988	Bat-Coronaviridae
	JQ989266	Bat-Coronaviridae
	JQ989267	Bat-Coronaviridae
	JQ989268	Bat-Coronaviridae
	JQ989269	Bat-Coronaviridae
	JQ989270	Bat-Coronaviridae
	JQ989271	Bat-Coronaviridae
	JQ989272	Bat-Coronaviridae
	JQ989273	Bat-Coronaviridae
	HM211098	Bat-Coronaviridae
	HM211099	Bat-Coronaviridae
	HM211100	Bat-Coronaviridae
	HM211101	Bat-Coronaviridae
	GU190215	Bat-Coronaviridae
	FJ588686	Bat-Coronaviridae
	EF065505	Bat-Coronaviridae
	EF065506	Bat-Coronaviridae
	EF065507	Bat-Coronaviridae
	EF065508	Bat-Coronaviridae
	EF065509	Bat-Coronaviridae
	EF065510	Bat-Coronaviridae
	EF065511	Bat-Coronaviridae
	EF065512	Bat-Coronaviridae
	EF065513	Bat-Coronaviridae
	EF065514	Bat-Coronaviridae
	EF065515	Bat-Coronaviridae
	EF065516	Bat-Coronaviridae
	DQ412042	Bat-Coronaviridae
	DQ412043	Bat-Coronaviridae
	DQ071615	Bat-Coronaviridae
	EPI_ISL_412977	Bat-Coronaviridae-RmYN02
	MK167038	Human coronavirus HKU1
	MH940245	Human coronavirus HKU1
	KY674921	Human coronavirus HKU1
	KY674941	Human coronavirus HKU1
	KY674942	Human coronavirus HKU1
	KY674943	Human coronavirus HKU1
	KT779555	Human coronavirus HKU1
	KT779556	Human coronavirus HKU1
	KF686340	Human coronavirus HKU1
	KF686341	Human coronavirus HKU1
	KF686342	Human coronavirus HKU1
	KF686343	Human coronavirus HKU1
	KF686344	Human coronavirus HKU1
	KF686346	Human coronavirus HKU1
	KF430201	Human coronavirus HKU1
	HM034837	Human coronavirus HKU1
	AY884001	Human coronavirus HKU1
	DQ339101	Human coronavirus HKU1
	DQ415896	Human coronavirus HKU1
	DQ415897	Human coronavirus HKU1
	DQ415898	Human coronavirus HKU1
	DQ415899	Human coronavirus HKU1
	DQ415900	Human coronavirus HKU1
	DQ415901	Human coronavirus HKU1
	DQ415902	Human coronavirus HKU1
	DQ415903	Human coronavirus HKU1
	DQ415905	Human coronavirus HKU1
	DQ415906	Human coronavirus HKU1
	DQ415907	Human coronavirus HKU1
	DQ415908	Human coronavirus HKU1
	DQ415909	Human coronavirus HKU1
	DQ415910	Human coronavirus HKU1
	DQ415911	Human coronavirus HKU1
	DQ415912	Human coronavirus HKU1
	DQ415913	Human coronavirus HKU1
	DQ415914	Human coronavirus HKU1
	AY597011	Human coronavirus HKU1
	HQ890541_1	Murine coronavirus
	HQ890542_1	Murine coronavirus
	HQ890543_1	Murine coronavirus
	HQ890544_1	Murine coronavirus
	HQ890545_1	Murine coronavirus
	HQ890546_1	Murine coronavirus
	JF292907_1	Murine coronavirus
	JF292908_1	Murine coronavirus
	JF292909_1	Murine coronavirus
	JF292910_1	Murine coronavirus
	JF292911_1	Murine coronavirus
	JF292912_1	Murine coronavirus
	JF292913_1	Murine coronavirus
	JF292914_1	Murine coronavirus
	JF292915_1	Murine coronavirus
	JF292916_1	Murine coronavirus
	JF292917_1	Murine coronavirus
	JF292918_1	Murine coronavirus
	JF292919_1	Murine coronavirus
	JF292920_1	Murine coronavirus
	FJ882945_1	Murine coronavirus
	FJ882948_1	Murine coronavirus
	FJ882952_1	Murine coronavirus
	FJ882957_1	Murine coronavirus
	FJ882958_1	Murine coronavirus
	FJ882961_1	Murine coronavirus
	MT387202	MERS coronavirus
	MN723542	MERS coronavirus
	MN723543	MERS coronavirus
	MN723544	MERS coronavirus
	MN365232	MERS coronavirus
	MN365233	MERS coronavirus
	MN120513	MERS coronavirus
	MN120514	MERS coronavirus
	MK796425	MERS coronavirus
	MH029552	MERS coronavirus
	MK462243	MERS coronavirus
	MK462244	MERS coronavirus
	MK462245	MERS coronavirus
	MK462246	MERS coronavirus
	MK462247	MERS coronavirus
	MK462248	MERS coronavirus
	MK462249	MERS coronavirus
	MK462250	MERS coronavirus
	MK462251	MERS coronavirus
	MK462252	MERS coronavirus
	MK462253	MERS coronavirus
	MK462254	MERS coronavirus
	MK462255	MERS coronavirus
	MK462256	MERS coronavirus
	MK483839	MERS coronavirus
	MK129253	MERS coronavirus
	MG757593	MERS coronavirus
	MG757594	MERS coronavirus
	MG757595	MERS coronavirus
	MG757596	MERS coronavirus
	MG757597	MERS coronavirus
	MG757598	MERS coronavirus
	MG757599	MERS coronavirus
	MG757600	MERS coronavirus
	MG757601	MERS coronavirus
	MG757602	MERS coronavirus
	MG757603	MERS coronavirus
	MG757604	MERS coronavirus
	MG757605	MERS coronavirus
	MK280984	MERS coronavirus
	MK039552	MERS coronavirus
	MK039553	MERS coronavirus
	MK052676	MERS coronavirus
	MG520075	MERS coronavirus
	MG520076	MERS coronavirus
	MG546330	MERS coronavirus
	MG546331	MERS coronavirus
	MH822886	MERS coronavirus
	MF000457	MERS coronavirus
	MF000458	MERS coronavirus
	MF000459	MERS coronavirus
	MF000460	MERS coronavirus
	MG912595	MERS coronavirus
	MG912596	MERS coronavirus
	MG912597	MERS coronavirus
	MG912598	MERS coronavirus
	MG912599	MERS coronavirus
	MG912600	MERS coronavirus
	MG912601	MERS coronavirus
	MG912602	MERS coronavirus
	MG912603	MERS coronavirus
	MG912604	MERS coronavirus
	MG912605	MERS coronavirus
	MG912606	MERS coronavirus
	MG912607	MERS coronavirus
	MG912608	MERS coronavirus
	MH310909	MERS coronavirus
	MH310910	MERS coronavirus
	MH310911	MERS coronavirus
	MH310912	MERS coronavirus
	MG366483	MERS coronavirus
	MH395139	MERS coronavirus
	MH432120	MERS coronavirus
	MH454272	MERS coronavirus
	MH306207	MERS coronavirus
	MH013216	MERS coronavirus
	KY673148	MERS coronavirus
	KY688118	MERS coronavirus
	KY688119	MERS coronavirus
	KY688120	MERS coronavirus
	KY688121	MERS coronavirus
	KY688122	MERS coronavirus
	KY688123	MERS coronavirus
	KY688124	MERS coronavirus
	KY581684	MERS coronavirus
	KY581685	MERS coronavirus
	KY581686	MERS coronavirus
	KY581687	MERS coronavirus
	KY581688	MERS coronavirus
	KY581689	MERS coronavirus
	KY581690	MERS coronavirus
	KY581691	MERS coronavirus
	KY581692	MERS coronavirus
	KY581693	MERS coronavirus
	KY581694	MERS coronavirus
	MG366880	MERS coronavirus
	MG366881	MERS coronavirus
	MG366882	MERS coronavirus
	MG366883	MERS coronavirus
	MG011340	MERS coronavirus
	MG011341	MERS coronavirus
	MG011342	MERS coronavirus
	MG011343	MERS coronavirus
	MG011344	MERS coronavirus
	MG011345	MERS coronavirus
	MG011346	MERS coronavirus
	MG011347	MERS coronavirus
	MG011348	MERS coronavirus
	MG011349	MERS coronavirus
	MG011350	MERS coronavirus
	MG011351	MERS coronavirus
	MG011352	MERS coronavirus
	MG011353	MERS coronavirus
	MG011354	MERS coronavirus
	MG011355	MERS coronavirus
	MG011356	MERS coronavirus
	MG011357	MERS coronavirus
	MG011358	MERS coronavirus
	MG011359	MERS coronavirus
	MG011360	MERS coronavirus
	MG011361	MERS coronavirus
	MG011362	MERS coronavirus
	KT326819	MERS coronavirus
	KX154684	MERS coronavirus
	KX154685	MERS coronavirus
	KX154686	MERS coronavirus
	KX154687	MERS coronavirus
	KX154688	MERS coronavirus
	KX154689	MERS coronavirus
	KX154690	MERS coronavirus
	KX154691	MERS coronavirus
	KX154692	MERS coronavirus
	KX154693	MERS coronavirus
	KX154694	MERS coronavirus
	KT861627	MERS coronavirus
	KT861628	MERS coronavirus
	KU710264	MERS coronavirus
	KU710265	MERS coronavirus
	KU851859	MERS coronavirus
	KU851860	MERS coronavirus
	KU851861	MERS coronavirus
	KU851862	MERS coronavirus
	KU851863	MERS coronavirus
	KU851864	MERS coronavirus
	KX034094	MERS coronavirus
	KX034095	MERS coronavirus
	KX034096	MERS coronavirus
	KX034097	MERS coronavirus
	KX034098	MERS coronavirus
	KX034099	MERS coronavirus
	KX034100	MERS coronavirus
	KU308549	MERS coronavirus
	KT806044	MERS coronavirus
	KT806045	MERS coronavirus
	KT806046	MERS coronavirus
	KT806047	MERS coronavirus
	KT806048	MERS coronavirus
	KT806049	MERS coronavirus
	KT806051	MERS coronavirus
	KT806052	MERS coronavirus
	KT806053	MERS coronavirus
	KT806054	MERS coronavirus
	KT806055	MERS coronavirus
	KT374050	MERS coronavirus
	KT374051	MERS coronavirus
	KT374052	MERS coronavirus
	KT374053	MERS coronavirus
	KT374054	MERS coronavirus
	KT374055	MERS coronavirus
	KT374056	MERS coronavirus
	KT374057	MERS coronavirus
	KT121572	MERS coronavirus
	KT121573	MERS coronavirus
	KT121574	MERS coronavirus
	KT121575	MERS coronavirus
	KT121576	MERS coronavirus
	KT121577	MERS coronavirus
	KT121578	MERS coronavirus
	KT121579	MERS coronavirus
	KT121580	MERS coronavirus
	KT121581	MERS coronavirus
	KT225476	MERS coronavirus
	KT156560	MERS coronavirus
	KT156561	MERS coronavirus
	KT029139	MERS coronavirus
	KT026453	MERS coronavirus
	KT026454	MERS coronavirus
	KT026455	MERS coronavirus
	KT026456	MERS coronavirus
	KT006149	MERS coronavirus
	KR011263	MERS coronavirus
	KR011264	MERS coronavirus
	KR011265	MERS coronavirus
	KR011266	MERS coronavirus
	KJ361500	MERS coronavirus
	KJ361501	MERS coronavirus
	KJ361502	MERS coronavirus
	KJ361503	MERS coronavirus
	KM210277	MERS coronavirus
	KM210278	MERS coronavirus
	KP223131	MERS coronavirus
	KP209306	MERS coronavirus
	KP209307	MERS coronavirus
	KP209308	MERS coronavirus
	KP209309	MERS coronavirus
	KP209310	MERS coronavirus
	KP209311	MERS coronavirus
	KP209312	MERS coronavirus
	KP209313	MERS coronavirus
	KM027255	MERS coronavirus
	KM027256	MERS coronavirus
	KM027257	MERS coronavirus
	KM027258	MERS coronavirus
	KM027259	MERS coronavirus
	KM027260	MERS coronavirus
	KM027261	MERS coronavirus
	KM027262	MERS coronavirus
	KM015348	MERS coronavirus
	KJ829365	MERS coronavirus
	KJ813439	MERS coronavirus
	KF958702	MERS coronavirus
	KJ556336	MERS coronavirus
	KJ156866	MERS coronavirus
	KJ156869	MERS coronavirus
	KJ156874	MERS coronavirus
	KJ156881	MERS coronavirus
	KJ156910	MERS coronavirus
	KJ156934	MERS coronavirus
	KJ156944	MERS coronavirus
	KJ156949	MERS coronavirus
	KJ156952	MERS coronavirus
	KF961221	MERS coronavirus
	KF961222	MERS coronavirus
	KF745068	MERS coronavirus
	KF600612	MERS coronavirus
	KF600613	MERS coronavirus
	KF600620	MERS coronavirus
	KF600627	MERS coronavirus
	KF600628	MERS coronavirus
	KF600630	MERS coronavirus
	KF600632	MERS coronavirus
	KF600634	MERS coronavirus
	KF600644	MERS coronavirus
	KF600645	MERS coronavirus
	KF600647	MERS coronavirus
	KF600651	MERS coronavirus
	KF600652	MERS coronavirus
	KF186564	MERS coronavirus
	KF186565	MERS coronavirus
	KF186566	MERS coronavirus
	KF186567	MERS coronavirus
	KF192507	MERS coronavirus
	KC776174	MERS coronavirus
	KC667074	MERS coronavirus
	KC164505	MERS coronavirus
	JX869059	MERS coronavirus
	MW620427	Murine coronavirus
	MT308984	Murine coronavirus
	MF618252	Murine coronavirus
	MF618253	Murine coronavirus
	KF268336	Murine coronavirus
	KF268337	Murine coronavirus
	KF268338	Murine coronavirus
	KF268339	Murine coronavirus
	HQ890526	Murine coronavirus
	HQ890527	Murine coronavirus
	HQ890528	Murine coronavirus
	HQ890529	Murine coronavirus
	HQ890530	Murine coronavirus
	HQ890531	Murine coronavirus
	HQ890532	Murine coronavirus
	HQ890533	Murine coronavirus
	HQ890534	Murine coronavirus
	HQ890535	Murine coronavirus
	HQ890536	Murine coronavirus
	HQ890537	Murine coronavirus
	HQ890538	Murine coronavirus
	HQ890539	Murine coronavirus
	HQ890540	Murine coronavirus
	HQ890541	Murine coronavirus
	HQ890542	Murine coronavirus
	HQ890543	Murine coronavirus
	HQ890544	Murine coronavirus
	HQ890545	Murine coronavirus
	HQ890546	Murine coronavirus
	JF292902	Murine coronavirus
	JF292903	Murine coronavirus
	JF292904	Murine coronavirus
	JF292905	Murine coronavirus
	JF292906	Murine coronavirus
	JF292907	Murine coronavirus
	JF292908	Murine coronavirus
	JF292909	Murine coronavirus
	JF292910	Murine coronavirus
	JF292911	Murine coronavirus
	JF292912	Murine coronavirus
	JF292913	Murine coronavirus
	JF292914	Murine coronavirus
	JF292915	Murine coronavirus
	JF292916	Murine coronavirus
	JF292917	Murine coronavirus
	JF292918	Murine coronavirus
	JF292919	Murine coronavirus
	JF292920	Murine coronavirus
	GU593319	Murine coronavirus
	FJ884686	Murine coronavirus
	FJ884687	Murine coronavirus
	FJ647218	Murine coronavirus
	FJ647219	Murine coronavirus
	FJ647220	Murine coronavirus
	FJ647221	Murine coronavirus
	FJ647222	Murine coronavirus
	FJ647223	Murine coronavirus
	FJ647224	Murine coronavirus
	FJ647225	Murine coronavirus
	FJ647226	Murine coronavirus
	FJ647227	Murine coronavirus
	DQ497008	Murine coronavirus
	MN306018_1	Human coronavirus NL63
	MN306040_1	Human coronavirus NL63
	MK334043_1	Human coronavirus NL63
	MK334044_1	Human coronavirus NL63
	MK334045_1	Human coronavirus NL63
	MK334046_1	Human coronavirus NL63
	MK334047_1	Human coronavirus NL63
	MG428699_1	Human coronavirus NL63
	MG428701_1	Human coronavirus NL63
	MG428702_1	Human coronavirus NL63
	MG428703_1	Human coronavirus NL63
	MG428704_1	Human coronavirus NL63
	MG428705_1	Human coronavirus NL63
	MG428706_1	Human coronavirus NL63
	MG772808_1	Human coronavirus NL63
	KY983586_1	Human coronavirus NL63
	KY829118_1	Human coronavirus NL63
	KY554967_1	Human coronavirus NL63
	KY554968_1	Human coronavirus NL63
	KY554969_1	Human coronavirus NL63
	KY554970_1	Human coronavirus NL63
	KY554971_1	Human coronavirus NL63
	KY674915_1	Human coronavirus NL63
	KY674916_1	Human coronavirus NL63
	KX179500_1	Human coronavirus NL63
	KU521535_1	Human coronavirus NL63
	KT381875_1	Human coronavirus NL63
	KT266906_1	Human coronavirus NL63
	KF530104_1	Human coronavirus NL63
	KF530105_1	Human coronavirus NL63
	KF530106_1	Human coronavirus NL63
	KF530107_1	Human coronavirus NL63
	KF530108_1	Human coronavirus NL63
	KF530109_1	Human coronavirus NL63
	KF530110_1	Human coronavirus NL63
	KF530111_1	Human coronavirus NL63
	KF530112_1	Human coronavirus NL63
	KF530113_1	Human coronavirus NL63
	KF530114_1	Human coronavirus NL63
	JX504050_1	Human coronavirus NL63
	JX524171_1	Human coronavirus NL63
	JX104161_1	Human coronavirus NL63
	JQ765563_1	Human coronavirus NL63
	JQ765564_1	Human coronavirus NL63
	JQ765565_1	Human coronavirus NL63
	JQ765566_1	Human coronavirus NL63
	JQ765567_1	Human coronavirus NL63
	JQ765568_1	Human coronavirus NL63
	JQ765569_1	Human coronavirus NL63
	JQ765570_1	Human coronavirus NL63
	JQ765571_1	Human coronavirus NL63
	JQ765572_1	Human coronavirus NL63
	JQ765573_1	Human coronavirus NL63
	JQ765574_1	Human coronavirus NL63
	JQ765575_1	Human coronavirus NL63
	MW532108	Human coronavirus OC43
	MW532109	Human coronavirus OC43
	MW532110	Human coronavirus OC43
	MW532111	Human coronavirus OC43
	MW532112	Human coronavirus OC43
	MW532113	Human coronavirus OC43
	MW532114	Human coronavirus OC43
	MW532115	Human coronavirus OC43
	MW532116	Human coronavirus OC43
	MW532117	Human coronavirus OC43
	MW532118	Human coronavirus OC43
	MW532119	Human coronavirus OC43
	MN306036	Human coronavirus OC43
	MN306041	Human coronavirus OC43
	MN306042	Human coronavirus OC43
	MN306043	Human coronavirus OC43
	MN306053	Human coronavirus OC43
	MN310476	Human coronavirus OC43
	MN310478	Human coronavirus OC43
	MN026164	Human coronavirus OC43
	MH121121	Human coronavirus OC43
	MG977451	Human coronavirus OC43
	MG977452	Human coronavirus OC43
	MF314143	Human coronavirus OC43
	KY014281	Human coronavirus OC43
	KY014282	Human coronavirus OC43
	MF374983	Human coronavirus OC43
	MF374984	Human coronavirus OC43
	MF374985	Human coronavirus OC43
	KY983583	Human coronavirus OC43
	KY983585	Human coronavirus OC43
	KY983588	Human coronavirus OC43
	KY967356	Human coronavirus OC43
	KY967358	Human coronavirus OC43
	KY967359	Human coronavirus OC43
	KY967360	Human coronavirus OC43
	KY967361	Human coronavirus OC43
	KY554972	Human coronavirus OC43
	KY554973	Human coronavirus OC43
	KY554974	Human coronavirus OC43
	KY554975	Human coronavirus OC43
	KY674917	Human coronavirus OC43
	KY674918	Human coronavirus OC43
	KY674920	Human coronavirus OC43
	KY684759	Human coronavirus OC43
	KX538964	Human coronavirus OC43
	KX538965	Human coronavirus OC43
	KX538966	Human coronavirus OC43
	KX538967	Human coronavirus OC43
	KX538968	Human coronavirus OC43
	KX538969	Human coronavirus OC43
	KX538970	Human coronavirus OC43
	KX538971	Human coronavirus OC43
	KX538972	Human coronavirus OC43
	KX538973	Human coronavirus OC43
	KX538974	Human coronavirus OC43
	KX538975	Human coronavirus OC43
	KX538976	Human coronavirus OC43
	KX538977	Human coronavirus OC43
	KX538978	Human coronavirus OC43
	KX538979	Human coronavirus OC43
	KY369905	Human coronavirus OC43
	KY369906	Human coronavirus OC43
	KY369907	Human coronavirus OC43
	KX344031	Human coronavirus OC43
	KU131570	Human coronavirus OC43
	KF923886	Human coronavirus OC43
	KF923887	Human coronavirus OC43
	KF923889	Human coronavirus OC43
	KF923890	Human coronavirus OC43
	KF923892	Human coronavirus OC43
	KF923893	Human coronavirus OC43
	KF923894	Human coronavirus OC43
	KF923895	Human coronavirus OC43
	KF923897	Human coronavirus OC43
	KF923898	Human coronavirus OC43
	KF923899	Human coronavirus OC43
	KF923901	Human coronavirus OC43
	KF923902	Human coronavirus OC43
	KF923903	Human coronavirus OC43
	KF923904	Human coronavirus OC43
	KF923905	Human coronavirus OC43
	KF923907	Human coronavirus OC43
	KF923908	Human coronavirus OC43
	KF923909	Human coronavirus OC43
	KF923910	Human coronavirus OC43
	KF923911	Human coronavirus OC43
	KF923912	Human coronavirus OC43
	KF923913	Human coronavirus OC43
	KF923914	Human coronavirus OC43
	KF923915	Human coronavirus OC43
	KF923916	Human coronavirus OC43
	KF923917	Human coronavirus OC43
	KF923918	Human coronavirus OC43
	KF923919	Human coronavirus OC43
	KF923920	Human coronavirus OC43
	KF923921	Human coronavirus OC43
	KF923922	Human coronavirus OC43
	KF923923	Human coronavirus OC43
	KF923924	Human coronavirus OC43
	KF923925	Human coronavirus OC43
	KF923888	Human coronavirus OC43
	KF923891	Human coronavirus OC43
	KF923896	Human coronavirus OC43
	KF923900	Human coronavirus OC43
	KF923906	Human coronavirus OC43
	KP198610	Human coronavirus OC43
	KP198611	Human coronavirus OC43
	KJ958218	Human coronavirus OC43
	KJ958219	Human coronavirus OC43
	KF530060	Human coronavirus OC43
	KF530061	Human coronavirus OC43
	KF530063	Human coronavirus OC43
	KF530064	Human coronavirus OC43
	KF530065	Human coronavirus OC43
	KF530066	Human coronavirus OC43
	KF530067	Human coronavirus OC43
	KF530068	Human coronavirus OC43
	KF530069	Human coronavirus OC43
	KF530070	Human coronavirus OC43
	KF530071	Human coronavirus OC43
	KF530072	Human coronavirus OC43
	KF530073	Human coronavirus OC43
	KF530074	Human coronavirus OC43
	KF530075	Human coronavirus OC43
	KF530076	Human coronavirus OC43
	KF530077	Human coronavirus OC43
	KF530078	Human coronavirus OC43
	KF530079	Human coronavirus OC43
	KF530080	Human coronavirus OC43
	KF530081	Human coronavirus OC43
	KF530082	Human coronavirus OC43
	KF530083	Human coronavirus OC43
	KF530084	Human coronavirus OC43
	KF530085	Human coronavirus OC43
	KF530086	Human coronavirus OC43
	KF530087	Human coronavirus OC43
	KF530088	Human coronavirus OC43
	KF530089	Human coronavirus OC43
	KF530090	Human coronavirus OC43
	KF530091	Human coronavirus OC43
	KF530092	Human coronavirus OC43
	KF530094	Human coronavirus OC43
	KF530095	Human coronavirus OC43
	KF530096	Human coronavirus OC43
	KF530097	Human coronavirus OC43
	KF530098	Human coronavirus OC43
	KF530099	Human coronavirus OC43
	JN129834	Human coronavirus OC43
	JN129835	Human coronavirus OC43
	EPI_ISL_410721	Pangolin-Coronaviridae-Guangdong
	EPI_ISL_410539	Pangolin-Coronaviridae-Guangxi
	EPI_ISL_410542	Pangolin-Coronaviridae-Guangxi
	EPI_ISL_410543	Pangolin-Coronaviridae-Guangxi
	EPI_ISL_410538	Pangolin-Coronaviridae-Guangxi
	EPI_ISL_410541	Pangolin-Coronaviridae-Guangxi
	EPI_ISL_410540	Pangolin-Coronaviridae-Guangxi
	MT040336	Pangolin-Coronaviridae
	MT040333	Pangolin-Coronaviridae
	MT121216	Pangolin-Coronaviridae
	GU553365	Primates-Coronaviridae
	MG977444	Primates-Coronaviridae
	MG977445	Primates-Coronaviridae
	MG977447	Primates-Coronaviridae
	MG977449	Primates-Coronaviridae
	NC	SARS coronavirus Tor2
	JX163923_1	SARS coronavirus Tor2
	JX163924_1	SARS coronavirus Tor2
	JX163925_1	SARS coronavirus Tor2
	JX163926_1	SARS coronavirus Tor2
	JX163927_1	SARS coronavirus Tor2
	JX163928_1	SARS coronavirus Tor2
	AY274119_3	SARS coronavirus Tor2
	MT308984_1	SARS coronavirus Ubani
	MK062179_1	SARS coronavirus Ubani
	MK062180_1	SARS coronavirus Ubani
	MK062181_1	SARS coronavirus Ubani
	MK062182_1	SARS coronavirus Ubani
	MK062183_1	SARS coronavirus Ubani
	MK062184_1	SARS coronavirus Ubani
	AY278741_1	SARS coronavirus Ubani
	FJ959407	Viverrids-Coronaviridae
	AY572034	Viverrids-Coronaviridae
	AY572035	Viverrids-Coronaviridae
	AY572038	Viverrids-Coronaviridae
	AY686863	Viverrids-Coronaviridae
	AY686864	Viverrids-Coronaviridae
	AY613948	Viverrids-Coronaviridae
	AY613949	Viverrids-Coronaviridae
	AY613950	Viverrids-Coronaviridae
	AY515512	Viverrids-Coronaviridae
	KF514388	SARS coronavirus wtic_MB
	KF514392	SARS coronavirus wtic_MB
	KF514394	SARS coronavirus wtic_MB
	KF514396	SARS coronavirus wtic_MB
	KF514397	SARS coronavirus wtic_MB
	KF514398	SARS coronavirus wtic_MB
	KF514399	SARS coronavirus wtic_MB
	KF514400	SARS coronavirus wtic_MB
	KF514404	SARS coronavirus wtic_MB
	KF514408	SARS coronavirus wtic_MB
	KF514409	SARS coronavirus wtic_MB
	KF514413	SARS coronavirus wtic_MB
	KF514415	SARS coronavirus wtic_MB
	KF514418	SARS coronavirus wtic_MB
	KF514419	SARS coronavirus wtic_MB
	KF514421	SARS coronavirus wtic_MB
	KF514422	SARS coronavirus wtic_MB
	KF514423	SARS coronavirus wtic_MB
	JF292921	SARS coronavirus wtic_MB
	FJ882927	SARS coronavirus wtic_MB
	FJ882932	SARS coronavirus wtic_MB
	FJ882933	SARS coronavirus wtic_MB
	FJ882934	SARS coronavirus wtic_MB
	FJ882935	SARS coronavirus wtic_MB
	FJ882936	SARS coronavirus wtic_MB
	FJ882937	SARS coronavirus wtic_MB
	FJ882938	SARS coronavirus wtic_MB
	FJ882939	SARS coronavirus wtic_MB
	FJ882946	SARS coronavirus wtic_MB
	FJ882947	SARS coronavirus wtic_MB
	FJ882949	SARS coronavirus wtic_MB
	GZ02-AY390556	SARS coronavirus GZ02
	NC_045512	SARS-COV-2-reference
	MW811435	SARS-COV-2
	MW795874	SARS-COV-2
	MW795875	SARS-COV-2
	MW795877	SARS-COV-2
	MW795884	SARS-COV-2
	MW795912	SARS-COV-2
	MW795927	SARS-COV-2
	MW795932	SARS-COV-2
	MW795943	SARS-COV-2
	MW795945	SARS-COV-2
	MW795988	SARS-COV-2
	MW795991	SARS-COV-2
	MW796008	SARS-COV-2
	MW796030	SARS-COV-2
	MW796037	SARS-COV-2
	MW737421	SARS-COV-2
	MW718191	SARS-COV-2
	MW718192	SARS-COV-2
	MW718193	SARS-COV-2
	MW718194	SARS-COV-2
	MT020782	SARS-COV-2
	MW422013	SARS-COV-2
	MW422031	SARS-COV-2
	MW422032	SARS-COV-2
	MW422054	SARS-COV-2
	MW591579	SARS-COV-2
	MW585340	SARS-COV-2
	MT786446	SARS-COV-2
	LR883137	SARS-COV-2
	LR883139	SARS-COV-2
	LR883171	SARS-COV-2
	LR883175	SARS-COV-2
	LR883177	SARS-COV-2
	LR883178	SARS-COV-2
	LR883180	SARS-COV-2
	LR883196	SARS-COV-2
	LR883198	SARS-COV-2
	LR883199	SARS-COV-2
	LR883200	SARS-COV-2
	LR883201	SARS-COV-2
	LR883204	SARS-COV-2
	LR883206	SARS-COV-2
	LR883207	SARS-COV-2
	LR883211	SARS-COV-2
	LR883214	SARS-COV-2
	LR883215	SARS-COV-2
	LR883217	SARS-COV-2
	LR883218	SARS-COV-2
	LR883219	SARS-COV-2
	LR883220	SARS-COV-2
	LR883221	SARS-COV-2
	LR883222	SARS-COV-2
	LR883223	SARS-COV-2
	LR883225	SARS-COV-2
	LR883226	SARS-COV-2
	LR883227	SARS-COV-2
	LR883228	SARS-COV-2
	LR883229	SARS-COV-2
	LR883230	SARS-COV-2
	LR883231	SARS-COV-2
	LR883232	SARS-COV-2
	LR883233	SARS-COV-2
	LR883239	SARS-COV-2
	LR883266	SARS-COV-2
	LR883294	SARS-COV-2
	LR883296	SARS-COV-2
	LR883299	SARS-COV-2
	LR883363	SARS-COV-2
	LR883393	SARS-COV-2
	LR883408	SARS-COV-2
	LR883415	SARS-COV-2
	LR883416	SARS-COV-2
	LR883423	SARS-COV-2
	LR883438	SARS-COV-2
	LR883444	SARS-COV-2
	LR883447	SARS-COV-2
	LR883468	SARS-COV-2
	LR883474	SARS-COV-2
	LR883484	SARS-COV-2
	LR883493	SARS-COV-2
	LR883573	SARS-COV-2
	LR883614	SARS-COV-2
	LR883615	SARS-COV-2
	LR883617	SARS-COV-2
	LR883636	SARS-COV-2
	LR883638	SARS-COV-2
	LR883639	SARS-COV-2
	LR883642	SARS-COV-2
	LR883643	SARS-COV-2
	LR883652	SARS-COV-2
	LR883653	SARS-COV-2
	LR883654	SARS-COV-2
	LR883660	SARS-COV-2
	LR883661	SARS-COV-2
	LR883668	SARS-COV-2
	LR883669	SARS-COV-2
	LR883670	SARS-COV-2
	LR883671	SARS-COV-2
	LR883672	SARS-COV-2
	LR883682	SARS-COV-2
	LR883685	SARS-COV-2
	LR883688	SARS-COV-2
	LR883697	SARS-COV-2
	LR883708	SARS-COV-2
	LR883788	SARS-COV-2
	LR883790	SARS-COV-2
	LR883796	SARS-COV-2
	LR883802	SARS-COV-2
	LR883803	SARS-COV-2
	LR883804	SARS-COV-2
	LR883805	SARS-COV-2
	LR883806	SARS-COV-2
	LR883809	SARS-COV-2
	LR883811	SARS-COV-2
	LR883812	SARS-COV-2
	LR883817	SARS-COV-2
	LR883819	SARS-COV-2
	LR883860	SARS-COV-2
	LR883937	SARS-COV-2
	LR883938	SARS-COV-2
	LR883952	SARS-COV-2
	MT232662	SARS-COV-2
	MT232664	SARS-COV-2
	MW368440	SARS-COV-2
	MW320730	SARS-COV-2
	MW320761	SARS-COV-2
	MW320766	SARS-COV-2
	MW320767	SARS-COV-2
	MW320805	SARS-COV-2
	MW320852	SARS-COV-2
	MW320898	SARS-COV-2
	MW320908	SARS-COV-2
	MW320919	SARS-COV-2
	MW320955	SARS-COV-2
	MW320980	SARS-COV-2
	MW321086	SARS-COV-2
	MW321092	SARS-COV-2
	MW321103	SARS-COV-2
	MW321110	SARS-COV-2
	MW321139	SARS-COV-2
	MW321174	SARS-COV-2
	MW321189	SARS-COV-2
	MW321228	SARS-COV-2
	MW321243	SARS-COV-2
	MW321251	SARS-COV-2
	MW321267	SARS-COV-2
	MW321284	SARS-COV-2
	MW321292	SARS-COV-2
	MW321298	SARS-COV-2
	MW321304	SARS-COV-2
	MW321401	SARS-COV-2
	MW321411	SARS-COV-2
	MW321420	SARS-COV-2
	MW321426	SARS-COV-2
	MW321428	SARS-COV-2
	MW276723	SARS-COV-2
	MW276731	SARS-COV-2
	MW276744	SARS-COV-2
	MW276779	SARS-COV-2
	MW276791	SARS-COV-2
	MW276809	SARS-COV-2
	MW276812	SARS-COV-2
	MW276835	SARS-COV-2
	MW276837	SARS-COV-2
	MW276920	SARS-COV-2
	MW276922	SARS-COV-2
	MW276938	SARS-COV-2
	MW276951	SARS-COV-2
	MW276967	SARS-COV-2
	MW277013	SARS-COV-2
	MW277016	SARS-COV-2
	MW277026	SARS-COV-2
	MW277030	SARS-COV-2
	MW277168	SARS-COV-2
	MW277187	SARS-COV-2
	MW277213	SARS-COV-2
	MW277289	SARS-COV-2
	MW277294	SARS-COV-2
	MW277315	SARS-COV-2
	MW277327	SARS-COV-2
	MW277352	SARS-COV-2
	MW277356	SARS-COV-2
	MW277403	SARS-COV-2
	MW277442	SARS-COV-2
	MW277502	SARS-COV-2
	MW277517	SARS-COV-2
	MW277518	SARS-COV-2
	MW277535	SARS-COV-2
	MW277567	SARS-COV-2
	MW277598	SARS-COV-2
	MW277599	SARS-COV-2
	MW277612	SARS-COV-2
	MW277643	SARS-COV-2
	MW277656	SARS-COV-2
	MW059036	SARS-COV-2
	MW184158	SARS-COV-2
	MW184162	SARS-COV-2
	MW184166	SARS-COV-2
	MW184168	SARS-COV-2
	MW184182	SARS-COV-2
	MW184222	SARS-COV-2
	MW184259	SARS-COV-2
	MW184323	SARS-COV-2
	MW184358	SARS-COV-2
	MW184377	SARS-COV-2
	MW184400	SARS-COV-2
	MW184403	SARS-COV-2
	MW184530	SARS-COV-2
	MW184674	SARS-COV-2
	MW185013	SARS-COV-2
	MW185026	SARS-COV-2
	MW185046	SARS-COV-2
	MW185057	SARS-COV-2
	MW185116	SARS-COV-2
	MW185125	SARS-COV-2
	MW185199	SARS-COV-2
	MW185213	SARS-COV-2
	MW185268	SARS-COV-2
	MW185368	SARS-COV-2
	MW185663	SARS-COV-2
	MW185710	SARS-COV-2
	MW185731	SARS-COV-2
	MW161259	SARS-COV-2
	MW153166	SARS-COV-2
	MW153167	SARS-COV-2
	MW153168	SARS-COV-2
	MW153169	SARS-COV-2
	MW153170	SARS-COV-2
	MW153172	SARS-COV-2
	MW153173	SARS-COV-2
	MW153176	SARS-COV-2
	MW153177	SARS-COV-2
	MW153178	SARS-COV-2
	MW153181	SARS-COV-2
	MW153182	SARS-COV-2
	MW153183	SARS-COV-2
	MW153184	SARS-COV-2
	MW153483	SARS-COV-2
	MW153587	SARS-COV-2
	MW153974	SARS-COV-2
	MW153975	SARS-COV-2
	MW153980	SARS-COV-2
	MW153982	SARS-COV-2
	MW153983	SARS-COV-2
	MW153984	SARS-COV-2
	MW153985	SARS-COV-2
	MW153986	SARS-COV-2
	MW153987	SARS-COV-2
	MW153988	SARS-COV-2
	MW153990	SARS-COV-2
	MW153996	SARS-COV-2
	MW153997	SARS-COV-2
	MW154030	SARS-COV-2
	MW154099	SARS-COV-2
	MW154221	SARS-COV-2
	MW154223	SARS-COV-2
	MW154224	SARS-COV-2
	MW154225	SARS-COV-2
	MW154226	SARS-COV-2
	MW154227	SARS-COV-2
	MW154229	SARS-COV-2
	MW154230	SARS-COV-2
	MW154231	SARS-COV-2
	MW154232	SARS-COV-2
	MW154233	SARS-COV-2
	MW154234	SARS-COV-2
	MW154235	SARS-COV-2
	MW154236	SARS-COV-2
	MW154237	SARS-COV-2
	MW154238	SARS-COV-2
	MW154239	SARS-COV-2
	MW154240	SARS-COV-2
	MW154241	SARS-COV-2
	MW154242	SARS-COV-2
	MW154243	SARS-COV-2
	MW154244	SARS-COV-2
	MW154245	SARS-COV-2
	MW154247	SARS-COV-2
	MW154271	SARS-COV-2
	MW154287	SARS-COV-2
	MW154298	SARS-COV-2
	MW154302	SARS-COV-2
	MW154308	SARS-COV-2
	MW154321	SARS-COV-2
	MW154336	SARS-COV-2
	MW154378	SARS-COV-2
	MW154440	SARS-COV-2
	MW154470	SARS-COV-2
	MW154821	SARS-COV-2
	MW154875	SARS-COV-2
	MW155011	SARS-COV-2
	MW155173	SARS-COV-2
	MW155520	SARS-COV-2
	MW155544	SARS-COV-2
	MW155601	SARS-COV-2
	MW155791	SARS-COV-2
	MW156114	SARS-COV-2
	MW156603	SARS-COV-2
	MW156612	SARS-COV-2
	MW156613	SARS-COV-2
	MW156621	SARS-COV-2
	MW156623	SARS-COV-2
	MW156629	SARS-COV-2
	MW156630	SARS-COV-2
	MW156632	SARS-COV-2
	MW156634	SARS-COV-2
	MW156638	SARS-COV-2
	MW156644	SARS-COV-2
	MW156647	SARS-COV-2
	MW156648	SARS-COV-2
	MW156657	SARS-COV-2
	MW156658	SARS-COV-2
	MW156664	SARS-COV-2
	MW156677	SARS-COV-2
	MW156678	SARS-COV-2
	MW156680	SARS-COV-2
	MW156681	SARS-COV-2
	MW156685	SARS-COV-2
	MW156687	SARS-COV-2
	MW156688	SARS-COV-2
	MW156689	SARS-COV-2
	MW156703	SARS-COV-2
	MW156704	SARS-COV-2
	MW156748	SARS-COV-2
	MW157094	SARS-COV-2
	MW157096	SARS-COV-2
	MW157214	SARS-COV-2
	MT577009	SARS-COV-2
	MT577010	SARS-COV-2
	MT577011	SARS-COV-2
	MT577012	SARS-COV-2
	MT577013	SARS-COV-2
	MT577014	SARS-COV-2
	MT577015	SARS-COV-2
	MW011762	SARS-COV-2
	MW011763	SARS-COV-2
	MW011764	SARS-COV-2
	MW011765	SARS-COV-2
	MW011766	SARS-COV-2
	MW011767	SARS-COV-2
	MW011768	SARS-COV-2
	MT969357	SARS-COV-2
	MT969358	SARS-COV-2
	MT969387	SARS-COV-2
	MT969388	SARS-COV-2
	MT969389	SARS-COV-2
	MT969490	SARS-COV-2
	MT969667	SARS-COV-2
	MT969693	SARS-COV-2
	MT969757	SARS-COV-2
	MT969758	SARS-COV-2
	MT969808	SARS-COV-2
	MT969812	SARS-COV-2
	MT969828	SARS-COV-2
	MT970160	SARS-COV-2
	MT970194	SARS-COV-2
	MT970380	SARS-COV-2
	MT970387	SARS-COV-2
	MT970537	SARS-COV-2
	MT970538	SARS-COV-2
	MT970539	SARS-COV-2
	MT970552	SARS-COV-2
	MT970559	SARS-COV-2
	MT970574	SARS-COV-2
	MT970625	SARS-COV-2
	MT970782	SARS-COV-2
	MT970783	SARS-COV-2
	MT970784	SARS-COV-2
	MT970788	SARS-COV-2
	MT970789	SARS-COV-2
	MT970790	SARS-COV-2
	MT970792	SARS-COV-2
	MT970793	SARS-COV-2
	MT970794	SARS-COV-2
	MT970795	SARS-COV-2
	MT970796	SARS-COV-2
	MT970797	SARS-COV-2
	MT970798	SARS-COV-2
	MT970799	SARS-COV-2
	MT970800	SARS-COV-2
	MT970819	SARS-COV-2
	MT970821	SARS-COV-2
	MT970827	SARS-COV-2
	MT970831	SARS-COV-2
	MT970834	SARS-COV-2
	MT970903	SARS-COV-2
	MT970997	SARS-COV-2
	MT970998	SARS-COV-2
	MT970999	SARS-COV-2
	MT971006	SARS-COV-2
	MT971008	SARS-COV-2
	MT971034	SARS-COV-2
	MT971039	SARS-COV-2
	MT971141	SARS-COV-2
	MT971199	SARS-COV-2
	MT971200	SARS-COV-2
	MT971201	SARS-COV-2
	MT971202	SARS-COV-2
	MT971203	SARS-COV-2
	MT971204	SARS-COV-2
	MT971205	SARS-COV-2
	MT971206	SARS-COV-2
	MT971207	SARS-COV-2
	MT971208	SARS-COV-2
	MT971209	SARS-COV-2
	MT971210	SARS-COV-2
	MT971211	SARS-COV-2
	MT971244	SARS-COV-2
	MT971249	SARS-COV-2
	MT971254	SARS-COV-2
	MT971255	SARS-COV-2
	MT971256	SARS-COV-2
	MT971265	SARS-COV-2
	MT971270	SARS-COV-2
	MT971272	SARS-COV-2
	MT971279	SARS-COV-2
	MT971286	SARS-COV-2
	MT971294	SARS-COV-2
	MT971365	SARS-COV-2
	MT971442	SARS-COV-2
	MT971568	SARS-COV-2
	MT971660	SARS-COV-2
	MT971667	SARS-COV-2
	MT971683	SARS-COV-2
	MT971710	SARS-COV-2
	MT971712	SARS-COV-2
	MT971715	SARS-COV-2
	MT971723	SARS-COV-2
	MT971736	SARS-COV-2
	MT971739	SARS-COV-2
	MT971740	SARS-COV-2
	MT971741	SARS-COV-2
	MT971742	SARS-COV-2
	MT971744	SARS-COV-2
	MT971749	SARS-COV-2
	MT971767	SARS-COV-2
	MT971770	SARS-COV-2
	MT971771	SARS-COV-2
	MT971772	SARS-COV-2
	MT971773	SARS-COV-2
	MT971774	SARS-COV-2
	MT971775	SARS-COV-2
	MT971776	SARS-COV-2
	MT971777	SARS-COV-2
	MT971927	SARS-COV-2
	MT972056	SARS-COV-2
	MT972057	SARS-COV-2
	MT972060	SARS-COV-2
	MT972061	SARS-COV-2
	MT972077	SARS-COV-2
	MT972083	SARS-COV-2
	MT972226	SARS-COV-2
	MT972683	SARS-COV-2
	MT972689	SARS-COV-2
	MT972705	SARS-COV-2
	MT972835	SARS-COV-2
	MT972908	SARS-COV-2
	MT972909	SARS-COV-2
	MT973095	SARS-COV-2
	MT973169	SARS-COV-2
	MT973324	SARS-COV-2
	MT973389	SARS-COV-2
	MT952134	SARS-COV-2
	LR877971	SARS-COV-2
	LR878073	SARS-COV-2
	LR878076	SARS-COV-2
	LR878081	SARS-COV-2
	LR878088	SARS-COV-2
	LR878089	SARS-COV-2
	LR878093	SARS-COV-2
	LR878098	SARS-COV-2
	LR878101	SARS-COV-2
	LR878104	SARS-COV-2
	LR878105	SARS-COV-2
	LR878106	SARS-COV-2
	LR878107	SARS-COV-2
	LR878343	SARS-COV-2
	LR878360	SARS-COV-2
	LR878362	SARS-COV-2
	MT034054	SARS-COV-2
	MT252714	SARS-COV-2
	MT252718	SARS-COV-2
	MT252720	SARS-COV-2
	MT252722	SARS-COV-2
	MT252724	SARS-COV-2
	MT252727	SARS-COV-2
	MT252743	SARS-COV-2
	MT252744	SARS-COV-2
	MT252750	SARS-COV-2
	MT252752	SARS-COV-2
	MT252753	SARS-COV-2
	MT252754	SARS-COV-2
	MT252755	SARS-COV-2
	MT252759	SARS-COV-2
	MT252760	SARS-COV-2
	MT252762	SARS-COV-2
	MT252776	SARS-COV-2
	MT252777	SARS-COV-2
	MT252786	SARS-COV-2
	MT252789	SARS-COV-2
	MT252791	SARS-COV-2
	MT252796	SARS-COV-2
	MT252812	SARS-COV-2
	MT252813	SARS-COV-2
	MT252814	SARS-COV-2
	MT252815	SARS-COV-2
	MT252816	SARS-COV-2
	MT252817	SARS-COV-2
	MT252818	SARS-COV-2
	MT252819	SARS-COV-2
	MT252820	SARS-COV-2
	MT745668	SARS-COV-2
	MT745669	SARS-COV-2
	MT745670	SARS-COV-2
	MT745743	SARS-COV-2
	MT745746	SARS-COV-2
	MT745747	SARS-COV-2
	MT745748	SARS-COV-2
	MT745749	SARS-COV-2
	MT641720	SARS-COV-2
	MT641721	SARS-COV-2
	MT641722	SARS-COV-2
	MT641723	SARS-COV-2
	MT641724	SARS-COV-2
	MT644268	SARS-COV-2
	MT622319	SARS-COV-2
	MT547814	SARS-COV-2
	MT407649	SARS-COV-2
	MT407650	SARS-COV-2
	MT407651	SARS-COV-2
	MT407652	SARS-COV-2
	MT407653	SARS-COV-2
	MT534630	SARS-COV-2
	MT270101	SARS-COV-2
	MT270102	SARS-COV-2
	MT270103	SARS-COV-2
	MT270104	SARS-COV-2
	MT270105	SARS-COV-2
	MT270108	SARS-COV-2
	MT270109	SARS-COV-2
	MT270112	SARS-COV-2
	MT079843	SARS-COV-2
	MT079844	SARS-COV-2
	MT079845	SARS-COV-2
	MT079846	SARS-COV-2
	MT079847	SARS-COV-2
	MT079848	SARS-COV-2
	MT079849	SARS-COV-2
	MT079850	SARS-COV-2
	MT079851	SARS-COV-2
	MT079852	SARS-COV-2
	MT079853	SARS-COV-2
	MT079854	SARS-COV-2
	MT447155	SARS-COV-2
	MT447156	SARS-COV-2
	MT447157	SARS-COV-2
	MT447158	SARS-COV-2
	MT447159	SARS-COV-2
	MT447166	SARS-COV-2
	MT365028	SARS-COV-2
	MT365029	SARS-COV-2
	MT365030	SARS-COV-2
	MT365032	SARS-COV-2
	MT412243	SARS-COV-2
	MT186683	SARS-COV-2
	MT114412	SARS-COV-2
	MT114413	SARS-COV-2
	MT114414	SARS-COV-2
	MT114415	SARS-COV-2
	MT114416	SARS-COV-2
	MT114417	SARS-COV-2
	MT114418	SARS-COV-2
	MT114419	SARS-COV-2
	MT230904	SARS-COV-2
	MT326173	SARS-COV-2
	MT039874	SARS-COV-2
	MT077125	SARS-COV-2
	MT291826	SARS-COV-2
	MT291827	SARS-COV-2
	MT291828	SARS-COV-2
	MT291829	SARS-COV-2
	MT291830	SARS-COV-2
	MT291831	SARS-COV-2
	MT291832	SARS-COV-2
	MT291833	SARS-COV-2
	MT291834	SARS-COV-2
	MT291835	SARS-COV-2
	MT291836	SARS-COV-2
	MT259226	SARS-COV-2
	MT259227	SARS-COV-2
	MT259228	SARS-COV-2
	MT259229	SARS-COV-2
	MT259230	SARS-COV-2
	MT259231	SARS-COV-2
	MT253696	SARS-COV-2
	MT253697	SARS-COV-2
	MT253698	SARS-COV-2
	MT253699	SARS-COV-2
	MT253700	SARS-COV-2
	MT253701	SARS-COV-2
	MT253702	SARS-COV-2
	MT253703	SARS-COV-2
	MT253704	SARS-COV-2
	MT253705	SARS-COV-2
	MT253706	SARS-COV-2
	MT253707	SARS-COV-2
	MT253708	SARS-COV-2
	MT253709	SARS-COV-2
	MT253710	SARS-COV-2
	MT233526	SARS-COV-2
	MT246667	SARS-COV-2
	MT226610	SARS-COV-2
	MT192759	SARS-COV-2
	MT192772	SARS-COV-2
	MT192773	SARS-COV-2
	MT066156	SARS-COV-2
	LC529905	SARS-COV-2
	MT012098	SARS-COV-2
	MT050493	SARS-COV-2
	MT135041	SARS-COV-2
	MT135042	SARS-COV-2
	MT135043	SARS-COV-2
	MT135044	SARS-COV-2
	MT123291	SARS-COV-2
	MT123292	SARS-COV-2
	MT123293	SARS-COV-2
	MT093631	SARS-COV-2
	MT072688	SARS-COV-2
	MT066175	SARS-COV-2
	MT044257	SARS-COV-2
	MT044258	SARS-COV-2
	MT049951	SARS-COV-2
	MT039873	SARS-COV-2
	MT039887	SARS-COV-2
	MT039888	SARS-COV-2
	MT039890	SARS-COV-2
	MT027062	SARS-COV-2
	MT027063	SARS-COV-2
	MT027064	SARS-COV-2
	MT019529	SARS-COV-2
	MT019530	SARS-COV-2
	MT019531	SARS-COV-2
	MT019532	SARS-COV-2
	MT019533	SARS-COV-2
	MT020781	SARS-COV-2
	MT020880	SARS-COV-2
	MT020881	SARS-COV-2
	MT007544	SARS-COV-2
	MN996527	SARS-COV-2
	MN996528	SARS-COV-2
	MN996529	SARS-COV-2
	MN996530	SARS-COV-2
	MN996531	SARS-COV-2
	MN988668	SARS-COV-2
	MN988669	SARS-COV-2
	MN994467	SARS-COV-2
	MN994468	SARS-COV-2
	MN997409	SARS-COV-2
	MN988713	SARS-COV-2
	MN938384	SARS-COV-2
	MN975262	SARS-COV-2
	MN985325	SARS-COV-2
	MN908947	SARS-COV-2
	GQ477441	HIV-1
	AY008718	HIV-1
	AY008714	HIV-1
	GU564221	HIV-1
	GU564222	HIV-1
	GU564223	HIV-1
	GU564224	HIV-1
	GU564225	HIV-1
	GQ845124	HIV-1
	GQ845125	HIV-1
	GQ845126	HIV-1
	GU564227	HIV-1
	GU564228	HIV-1
	GU564229	HIV-1
	GU564230	HIV-1
	DQ234790	HIV-1
	AY713425	HIV-1
	U54771	HIV-1
	AB032740	HIV-1
	AB032741	HIV-1
	AY713424	HIV-1
	AY713421	HIV-1
	AY713426	HIV-1
	DQ354117	HIV-1
	AY713420	HIV-1
	AY713419	HIV-1
	AY125894	HIV-1
	AY713422	HIV-1
	AY713423	HIV-1
	DQ789392	HIV-1
	FJ185245	HIV-1
	FJ185246	HIV-1
	FJ185247	HIV-1
	FJ185248	HIV-1
	FJ185249	HIV-1
	FJ185250	HIV-1
	FJ185251	HIV-1
	FJ185252	HIV-1
	FJ185253	HIV-1
	FJ185254	HIV-1
	FJ185255	HIV-1
	FJ185256	HIV-1
	FJ185257	HIV-1
	FJ185258	HIV-1
	FJ185237	HIV-1
	FJ185238	HIV-1
	FJ185239	HIV-1
	FJ185259	HIV-1
	FJ185260	HIV-1
	FJ185240	HIV-1
	FJ185241	HIV-1
	FJ185242	HIV-1
	FJ185243	HIV-1
	FJ185244	HIV-1
	FJ185228	HIV-1
	FJ185229	HIV-1
	FJ185230	HIV-1
	FJ185231	HIV-1
	FJ185233	HIV-1
	FJ185234	HIV-1
	FJ185232	HIV-1
	FJ185235	HIV-1
	FJ185236	HIV-1
	EU743963	HIV-1
	AB097867	HIV-1
	AB097865	HIV-1
	DQ366664	HIV-1
	DQ366663	HIV-1
	DQ366665	HIV-1
	DQ366666	HIV-1
	EF495062	HIV-1
	EU031913	HIV-1
	EU031915	HIV-1
	AF490973	HIV-1
	EF192591	HIV-1
	EF192592	HIV-1
	DQ354122	HIV-1
	AF362994	HIV-1
	AY082968	HIV-1
	AF468970	HIV-1
	AF490974	HIV-1
	AY167123	HIV-1
	DQ354115	HIV-1
	DQ354113	HIV-1
	DQ354121	HIV-1
	DQ354123	HIV-1
	AB097866	HIV-1
	HM138656	HIV-1
	AY262830	HIV-1
	GU201505	HIV-1
	AJ286133	HIV-1
	AF377954	HIV-1
	AF377955	HIV-1
	GU201494	HIV-1
	GU201498	HIV-1
	GU201499	HIV-1
	GU201495	HIV-1
	GU201500	HIV-1
	GU201511	HIV-1
	GU201512	HIV-1
	GU201513	HIV-1
	GU201514	HIV-1
	EU786671	HIV-1
	EU884501	HIV-1
	AF063223	HIV-1
	AF063224	HIV-1
	FJ694791	HIV-1
	FJ694792	HIV-1
	L39106	HIV-1
	DD409979	HIV-1
	DQ168577	HIV-1
	DQ168578	HIV-1
	AF107770	HIV-1
	AJ251056	HIV-1
	AJ251057	HIV-1
	JF320297	HIV-1
	AY829214	HIV-1
	AY829204	HIV-1
	AY829207	HIV-1
	GU201497	HIV-1
	DQ826727	HIV-1
	AF184155	HIV-1
	FJ670515	HIV-1
	GQ372986	HIV-1
	GU201504	HIV-1
	DQ926899	HIV-1
	AJ276595	HIV-1
	AJ239083	HIV-1
	AF193276	HIV-1
	AF193277	HIV-1
	AF049337	HIV-1
	AF193253	HIV-1
	AF076998	HIV-1
	AY227107	HIV-1
	FJ183725	HIV-1
	AY535659	HIV-1
	DQ400856	HIV-1
	AJ293865	HIV-1
	AF503396	HIV-1
	AF286226	HIV-1
	AX149647	HIV-1
	AX149672	HIV-1
	AX149771	HIV-1
	AX149898	HIV-1
	AF286230	HIV-1
	EF420986	HIV-1
	EF368372	HIV-1
	EF368370	HIV-1
	EF368371	HIV-1
	DQ230841	HIV-1
	AP005206	HIV-1
	AP005207	HIV-1
	HQ225812	HIV-1
	DQ230842	HIV-1
	AY008715	HIV-1
	AY008716	HIV-1
	AY008717	HIV-1
	AF286229	HIV-1
	AY093605	HIV-1
	AY093603	HIV-1
	AY093604	HIV-1
	AF289548	HIV-1
	AF289549	HIV-1
	AF289550	HIV-1
	AF492624	HIV-1
	AF492623	HIV-1
	AF179368	HIV-1
	AF408629	HIV-1
	AF408630	HIV-1
	AY037272	HIV-1
	AY781128	HIV-1
	AF460972	HIV-1
	AF460974	HIV-1
	DQ845388	HIV-1
	DQ845386	HIV-1
	DQ845387	HIV-1
	AF423756	HIV-1
	AF423757	HIV-1
	AF423758	HIV-1
	AF423759	HIV-1
	AF450096	HIV-1
	AF450097	HIV-1
	FJ670518	HIV-1
	FJ670522	HIV-1
	FJ670528	HIV-1
	GU230137	HIV-1
	DQ354120	HIV-1
	AF516184	HIV-1
	AF530576	HIV-1
	AF529572	HIV-1
	AF529573	HIV-1
	AY945736	HIV-1
	AF286239	HIV-1
	AY037281	HIV-1
	EU581825	HIV-1
	EU581826	HIV-1
	EU581827	HIV-1
	EU581828	HIV-1
	EU581824	HIV-1
	EU581823	HIV-1
	AF377959	HIV-1
	AY586541	HIV-1
	AY894993	HIV-1
	AY586540	HIV-1
	AY894995	HIV-1
	AY588971	HIV-1
	AY588970	HIV-1
	AY894994	HIV-1
	AY586545	HIV-1
	DQ020274	HIV-1
	AY586544	HIV-1
	AY945737	HIV-1
	AF457051	HIV-1
	AF457072	HIV-1
	GQ229529	HIV-1
	AY900571	HIV-1
	AY900572	HIV-1
	AY900574	HIV-1
	AY900575	HIV-1
	AY900576	HIV-1
	FJ670526	HIV-1
	DQ826726	HIV-1
	EU693240	HIV-1
	EU697906	HIV-1
	EU697908	HIV-1
	FM877780	HIV-1
	FM877784	HIV-1
	AJ404325	HIV-1
	AM851090	HIV-1
	DQ085872	HIV-1
	DQ085873	HIV-1
	DQ085874	HIV-1
	AY455778	HIV-1
	DQ085871	HIV-1
	DQ085876	HIV-1
	AY771590	HIV-1
	EF091932	HIV-1
	AY727526	HIV-1
	AY727527	HIV-1
	AY535660	HIV-1
	AB547463	HIV-1
	AB547464	HIV-1
	DQ366659	HIV-1
	DQ366660	HIV-1
	DQ366661	HIV-1
	DQ366662	HIV-1
	GQ277610	HIV-1
	EF165539	HIV-1
	EF165540	HIV-1
	EF165541	HIV-1
	EF158043	HIV-1
	EF158040	HIV-1
	EF158041	HIV-1
	EF158042	HIV-1
	GQ477450	HIV-1
	GQ477443	HIV-1
	GQ477445	HIV-1
	GQ477442	HIV-1
	GQ477446	HIV-1
	GQ477449	HIV-1
	GQ477448	HIV-1
	AF377957	HIV-1
	FJ213783	HIV-1
	FJ213781	HIV-1
	FJ213782	HIV-1
	FJ213780	HIV-1
	EU735534	HIV-1
	EU735536	HIV-1
	EU735535	HIV-1
	EU735538	HIV-1
	EU735540	HIV-1
	EU735537	HIV-1
	EU735539	HIV-1
	EU170151	HIV-1
	EU170154	HIV-1
	EU170148	HIV-1
	EU170155	HIV-1
	EU170145	HIV-1
	EU170147	HIV-1
	EU170150	HIV-1
	EU170146	HIV-1
	EU170142	HIV-1
	EU170136	HIV-1
	EU170144	HIV-1
	EU170153	HIV-1
	EU170143	HIV-1
	EU170139	HIV-1
	EU170138	HIV-1
	EU697904	HIV-1
	EU697905	HIV-1
	EU697907	HIV-1
	EU697909	HIV-1
	FJ358521	HIV-1
	AY536235	HIV-1
	FN392874	HIV-1
	FN392876	HIV-1
	FN392877	HIV-1
	AY455782	HIV-1
	DQ358801	HIV-1
	DQ358802	HIV-1
	HM026456	HIV-1
	HM026457	HIV-1
	HM026458	HIV-1
	HM026459	HIV-1
	HM026460	HIV-1
	GQ372987	HIV-1
	FJ670529	HIV-1
	GQ175881	HIV-1
	GQ175882	HIV-1
	GQ175883	HIV-1
	HQ385477	HIV-1
	HQ385479	HIV-1
	AM000054	HIV-1
	AY521630	HIV-1
	AY521629	HIV-1
	AY521631	HIV-1
	DQ676872	HIV-1
	DQ676873	HIV-1
	FJ670519	HIV-1
	FJ670523	HIV-1
	DQ207944	HIV-1
	AY322184	HIV-1
	AF539405	HIV-1
	AF004885	HIV-1
	AY322185	HIV-1
	AY322190	HIV-1
	AY322193	HIV-1
	AF457063	HIV-1
	AF457065	HIV-1
	AF457075	HIV-1
	AF457052	HIV-1
	AF457053	HIV-1
	AF457055	HIV-1
	AF457066	HIV-1
	AF457067	HIV-1
	AF457068	HIV-1
	AF457069	HIV-1
	AF457070	HIV-1
	AF457077	HIV-1
	AF457079	HIV-1
	AF457080	HIV-1
	AF457081	HIV-1
	AF457083	HIV-1
	AF457084	HIV-1
	AF457086	HIV-1
	AF457089	HIV-1
	EU110087	HIV-1
	EU110095	HIV-1
	EU110088	HIV-1
	EU110085	HIV-1
	EU110092	HIV-1
	EU110097	HIV-1
	EU110094	HIV-1
	FJ623487	HIV-1
	FJ623481	HIV-1
	FJ623475	HIV-1
	FJ623476	HIV-1
	FJ623480	HIV-1
	FJ623485	HIV-1
	FJ623483	HIV-1
	FJ623488	HIV-1
	FJ623478	HIV-1
	FJ623482	HIV-1
	FJ623477	HIV-1
	FJ623484	HIV-1
	FJ623486	HIV-1
	FJ623479	HIV-1
	EF589042	HIV-1
	EF589043	HIV-1
	EF589039	HIV-1
	EF589044	HIV-1
	EF589040	HIV-1
	EF589041	HIV-1
	EF545108	HIV-1
	AY500393	HIV-1
	FJ864679	HIV-1
	AY713406	HIV-1
	AF069670	HIV-1
	AF069671	HIV-1
	AF069669	HIV-1
	AF069673	HIV-1
	AF107771	HIV-1
	AF361872	HIV-1
	AF361873	HIV-1
	AY253305	HIV-1
	AY253314	HIV-1
	DQ823358	HIV-1
	DQ823357	HIV-1
	DQ823361	HIV-1
	DQ823365	HIV-1
	DQ823366	HIV-1
	DQ823367	HIV-1
	DQ823359	HIV-1
	DQ823356	HIV-1
	DQ823360	HIV-1
	M62320	HIV-1
	AY713407	HIV-1
	U51190	HIV-1
	AF484507	HIV-1
	AF484508	HIV-1
	AF484509	HIV-1
	AF484512	HIV-1
	AF484478	HIV-1
	AF484493	HIV-1
	AY829209	HIV-1
	AY829210	HIV-1
	AY829212	HIV-1
	AY829203	HIV-1
	AY829205	HIV-1
	AY829206	HIV-1
	AY829208	HIV-1
	DQ396400	HIV-1
	FJ623493	HIV-1
	FJ623494	HIV-1
	AY945739	HIV-1
	AF457088	HIV-1
	FJ623492	HIV-1
	EU220698	HIV-1
	AF067156	HIV-1
	AF539406	HIV-1
	AF539404	HIV-1
	AF457064	HIV-1
	AF457061	HIV-1
	AF457087	HIV-1
	FJ623489	HIV-1
	U88823	HIV-1
	AF071474	HIV-1
	AF361871	HIV-1
	AF361876	HIV-1
	AF361878	HIV-1
	AF361879	HIV-1
	AY253318	HIV-1
	AY253315	HIV-1
	AY253319	HIV-1
	AY734552	HIV-1
	AY734553	HIV-1
	AY734562	HIV-1
	AY734554	HIV-1
	AY734555	HIV-1
	AF484491	HIV-1
	AF484501	HIV-1
	GU201611	HIV-1
	AF457056	HIV-1
	EU110093	HIV-1
	AF075702	HIV-1
	EU110091	HIV-1
	EU110096	HIV-1
	GQ477451	HIV-1
	GQ477447	HIV-1
	GQ477444	HIV-1
	DQ912822	HIV-1
	DQ912823	HIV-1
[truncated: 5,768 more rows]

## Sheet: Supplementary Table 2
	Supplementary Table 2: D-values of dinucleotide and trinucleotide motifs used as an input for the first PCA (Figure 1A).
	GeneBank ID	Virus name	AA	AC	AG	AT	CA	CC	CG	CT	GA	GC	GG	GT	TA	TC	TG	TT	AAA	AAC	AAG	AAT	ACA	ACC	ACG	ACT	AGA	AGC	AGG	AGT	ATA	ATC	ATG	ATT	CAA	CAC	CAG	CAT	CCA	CCC	CCG	CCT	CGA	CGC	CGG	CGT	CTA	CTC	CTG
	MN996532	Bat-RaTG13	1.06934	1.23624	0.989004	0.805685	1.25384	0.856496	0.408727	1.20697	0.928379	1.07607	0.957444	1.04903	0.832941	0.815208	1.37665	1.03216	1.01536	0.938004	1.01828	1.02114	1.03041	1.17084	1.01214	0.89828	1.22912	0.897022	1.03965	0.849602	0.833911	0.954043	1.17275	1.00519	1.05499	0.963146	1.09719	0.892029	1.07479	0.79169	1.07584	0.996954	0.792279	1.09631	0.810323	1.22053	1.10537	0.91035	0.85781
	DQ022305	Bat-SARS-CoV	1.04784	1.17272	1.00561	0.837773	1.26749	0.845348	0.49856	1.19979	0.96416	1.12532	0.911488	1.0126	0.804747	0.853445	1.38462	1.01149	1.02562	0.897355	1.06654	1.00791	1.0195	1.15373	0.93003	0.929892	1.15506	0.88172	1.13378	0.865009	0.811345	0.908131	1.1778	1.02197	1.0594	0.970858	0.996131	0.961165	1.04265	0.960829	1.01149	0.972776	0.862882	1.1008	0.854285	1.13909	1.12351	0.950067	0.87017
	DQ071615	Bat-SARS-CoV	1.03922	1.16849	1.00526	0.848136	1.30424	0.812475	0.452363	1.21139	0.951963	1.14098	0.923036	1.00548	0.795418	0.86734	1.40799	1.00078	1.01757	0.920324	1.07794	0.987326	1.03655	1.20515	0.902264	0.897304	1.13799	0.848702	1.18266	0.874336	0.783922	0.910406	1.1495	1.06913	1.10992	0.92358	0.965034	0.970778	1.0963	0.841077	0.932458	0.989383	0.853327	0.914207	0.78689	1.32935	1.12443	0.937289	0.89561
	DQ084199	Bat-SARS-CoV	1.04372	1.17451	1.00672	0.840268	1.26842	0.845047	0.498995	1.19934	0.9663	1.12456	0.911925	1.0108	0.806749	0.852411	1.3834	1.01026	1.01184	0.90499	1.0728	1.01288	1.02058	1.14708	0.924686	0.932642	1.1567	0.885441	1.12681	0.864861	0.813459	0.908937	1.17843	1.01928	1.06452	0.971718	0.991768	0.958296	1.04273	0.955891	1.00991	0.975903	0.84437	1.09938	0.875925	1.14346	1.12007	0.951266	0.871412
	DQ084200	Bat-SARS-CoV	1.04799	1.17188	1.00532	0.838337	1.26785	0.844036	0.498765	1.20024	0.964408	1.12578	0.911092	1.01235	0.804118	0.854149	1.38572	1.01088	1.02525	0.897926	1.06675	1.00752	1.02001	1.1507	0.930535	0.930777	1.1551	0.881803	1.13191	0.865959	0.811815	0.907364	1.17679	1.02289	1.05902	0.971473	0.996353	0.960815	1.04418	0.958356	1.01298	0.971914	0.862501	1.10029	0.854582	1.13985	1.12263	0.949586	0.869808
	DQ412042	Bat-SARS-CoV	1.05127	1.18369	1.00154	0.828717	1.29258	0.838439	0.487164	1.18569	0.945498	1.11866	0.92535	1.02342	0.79492	0.854111	1.39013	1.02078	1.01118	0.899356	1.13572	0.968538	1.0259	1.18227	0.908584	0.913803	1.1451	0.855333	1.16959	0.874474	0.812479	0.896481	1.16871	1.03636	1.08096	0.948704	0.971796	0.976504	1.06401	0.905436	1.07227	0.958785	0.888077	1.01363	0.863422	1.17135	1.09755	0.973286	0.88819
	DQ412043	Bat-SARS-CoV	1.04445	1.16774	1.00153	0.845292	1.29748	0.835206	0.489407	1.18246	0.965634	1.13956	0.913952	0.999265	0.783962	0.854775	1.39718	1.02513	1.0083	0.897385	1.10522	0.99707	1.04509	1.12515	0.906514	0.92147	1.13656	0.84687	1.20004	0.864978	0.785119	0.885812	1.16992	1.05776	1.12615	0.912095	0.949574	0.975544	1.085	0.903612	1.03481	0.947358	0.907752	1.10571	0.74614	1.16465	1.10846	0.971726	0.902432
	DQ648856	Bat-SARS-CoV	1.0491	1.18222	1.00533	0.828257	1.297	0.834102	0.483465	1.1866	0.944162	1.12144	0.9198	1.02642	0.79364	0.856316	1.39477	1.01852	1.00107	0.906459	1.13791	0.971797	1.03048	1.1835	0.889737	0.913513	1.13878	0.867447	1.17492	0.869231	0.813521	0.897987	1.17512	1.02893	1.09362	0.937353	0.964294	0.978616	1.07876	0.900543	1.02316	0.959404	0.863143	1.02923	0.815932	1.21008	1.08577	0.961092	0.895219
	DQ648857	Bat-SARS-CoV	1.04033	1.1697	1.00322	0.847188	1.30346	0.826399	0.483971	1.18703	0.96507	1.14308	0.915919	0.996276	0.785064	0.85654	1.39669	1.02227	1.00347	0.901016	1.10098	1.00261	1.04027	1.13822	0.907339	0.920974	1.13196	0.837396	1.20588	0.872482	0.786072	0.881064	1.16792	1.06138	1.12411	0.911151	0.960632	0.970813	1.09458	0.879011	1.01981	0.952642	0.902427	1.07387	0.769027	1.17959	1.10477	0.983808	0.899589
	FJ588686	Bat-SARS-CoV	1.04027	1.16763	0.990218	0.858219	1.31471	0.814342	0.472169	1.19123	0.960755	1.14576	0.911146	1.00128	0.781175	0.865531	1.41938	1.00501	1.01822	0.929553	1.09621	0.966427	1.05172	1.19363	0.852842	0.899691	1.14643	0.851536	1.18343	0.866513	0.768418	0.888744	1.17391	1.0626	1.10178	0.913988	0.964548	0.990327	1.07958	0.843348	0.999746	0.986447	0.834106	1.03226	0.84175	1.22307	1.12452	0.968561	0.885076
	GQ153539	Bat-SARS-CoV	1.04281	1.17485	1.00751	0.84039	1.26993	0.846078	0.496969	1.19883	0.964842	1.12434	0.913238	1.01136	0.807673	0.852221	1.38255	1.00999	1.01167	0.909142	1.06736	1.01378	1.02072	1.15097	0.913313	0.933728	1.15362	0.88703	1.1352	0.861427	0.816539	0.905917	1.17996	1.01735	1.06443	0.969992	0.998159	0.95478	1.0427	0.958517	1.00253	0.976919	0.842949	1.10298	0.868906	1.14627	1.11674	0.948291	0.872934
	GQ153540	Bat-SARS-CoV	1.04292	1.17482	1.00738	0.840275	1.26982	0.844937	0.49861	1.19829	0.965264	1.12367	0.912432	1.01186	0.807169	0.853488	1.38238	1.01008	1.01313	0.904411	1.07123	1.01331	1.02084	1.15059	0.919789	0.932063	1.15129	0.887459	1.132	0.865326	0.814771	0.906622	1.17943	1.01901	1.06294	0.972404	0.995918	0.956061	1.04242	0.959164	1.00002	0.977578	0.839606	1.0994	0.867602	1.1526	1.12111	0.946244	0.873731
	GQ153541	Bat-SARS-CoV	1.04341	1.1753	1.00641	0.840185	1.26973	0.846049	0.496795	1.19918	0.964876	1.12395	0.913523	1.01133	0.807056	0.852073	1.38375	1.00994	1.01152	0.907599	1.06967	1.01354	1.02115	1.14927	0.917708	0.932826	1.15062	0.887891	1.1363	0.862712	0.8134	0.906029	1.17965	1.01973	1.06319	0.972633	0.996714	0.954878	1.04451	0.957133	1.00206	0.976006	0.842817	1.09563	0.877127	1.14669	1.12101	0.947536	0.871907
	GQ153542	Bat-SARS-CoV	1.04341	1.17658	1.01003	0.837847	1.26547	0.851026	0.500845	1.19646	0.973584	1.12692	0.908582	1.00515	0.805201	0.845534	1.37865	1.01867	1.00826	0.894062	1.08415	1.01706	1.03712	1.15495	0.903153	0.919007	1.16795	0.868408	1.13645	0.859946	0.813574	0.914438	1.17186	1.02154	1.06736	0.957748	0.993632	0.966193	1.06819	0.917739	1.00539	0.970206	0.831638	1.05717	0.909992	1.16583	1.12613	0.927112	0.868143
	GQ153543	Bat-SARS-CoV	1.04247	1.17859	1.00912	0.838333	1.26714	0.850655	0.498742	1.19649	0.973737	1.12535	0.909239	1.00567	0.805279	0.845073	1.37969	1.01791	1.00694	0.890929	1.08795	1.01837	1.03438	1.15799	0.907759	0.919075	1.16677	0.870086	1.13784	0.85882	0.819906	0.910531	1.17231	1.01835	1.07026	0.956643	0.993489	0.964228	1.06588	0.916912	1.01337	0.970445	0.831294	1.04522	0.914829	1.17154	1.12805	0.924503	0.868507
	GQ153544	Bat-SARS-CoV	1.04199	1.1755	1.00795	0.840548	1.27064	0.845817	0.498338	1.19703	0.965822	1.12324	0.912464	1.01169	0.807445	0.852653	1.38143	1.01082	1.01375	0.904801	1.07073	1.01259	1.02161	1.14854	0.916252	0.933147	1.14906	0.891111	1.13472	0.862921	0.814439	0.902439	1.18111	1.0199	1.06373	0.97361	0.998326	0.952186	1.04324	0.954089	1.01068	0.976032	0.840713	1.08825	0.868805	1.15882	1.11867	0.949253	0.87229
	GQ153545	Bat-SARS-CoV	1.04199	1.17531	1.00795	0.840641	1.27103	0.846388	0.498256	1.19641	0.965822	1.12305	0.912464	1.0118	0.807142	0.852607	1.38158	1.01105	1.01375	0.904801	1.07073	1.01259	1.0213	1.14758	0.916404	0.933736	1.14906	0.891111	1.13472	0.862921	0.814745	0.902339	1.18097	1.01979	1.06483	0.97315	0.997855	0.951736	1.04458	0.95233	1.00983	0.975666	0.840713	1.08825	0.868805	1.15882	1.11757	0.94959	0.872599
	GQ153546	Bat-SARS-CoV	1.04282	1.17629	1.00683	0.839957	1.27081	0.8461	0.499754	1.19578	0.965255	1.12208	0.913201	1.01244	0.806836	0.852554	1.3812	1.01163	1.01484	0.904844	1.06916	1.01271	1.01907	1.14369	0.92707	0.934789	1.14695	0.89272	1.13506	0.863429	0.815806	0.903074	1.17923	1.02025	1.06238	0.974179	0.996811	0.954403	1.04476	0.964366	1.0068	0.970861	0.838542	1.09272	0.873674	1.15455	1.11852	0.947197	0.87165
	GQ153547	Bat-SARS-CoV	1.04546	1.17581	1.00497	0.839354	1.2625	0.850858	0.49275	1.20351	0.963925	1.12842	0.914376	1.00864	0.811006	0.845541	1.38578	1.01012	1.00867	0.905788	1.0753	1.01403	1.01935	1.17347	0.918201	0.923135	1.15604	0.883592	1.14003	0.859059	0.816454	0.876509	1.18389	1.03025	1.07033	0.965043	0.984933	0.963067	1.04028	0.956058	1.02	0.975875	0.806008	1.09985	0.865427	1.18354	1.10936	0.944059	0.877811
	GQ153548	Bat-SARS-CoV	1.04259	1.17351	1.00738	0.841467	1.27155	0.845027	0.499039	1.19626	0.964064	1.12466	0.913186	1.01175	0.807156	0.854165	1.38156	1.01027	1.01453	0.905197	1.06624	1.01511	1.02048	1.14932	0.916369	0.93377	1.14897	0.890303	1.13045	0.866528	0.816755	0.905177	1.17843	1.01946	1.06003	0.978609	1.0024	0.948463	1.04136	0.958669	1.00869	0.976127	0.846816	1.0909	0.867156	1.15236	1.11956	0.949514	0.873044
	JX993988	Bat-SARS-CoV	1.04187	1.16263	1.0039	0.852782	1.30684	0.81747	0.483161	1.18671	0.957706	1.15424	0.910316	1.00008	0.790541	0.862708	1.39357	1.01469	1.00963	0.876982	1.12153	1.00055	1.02863	1.1678	0.906139	0.921666	1.13458	0.861258	1.17225	0.877749	0.791186	0.888039	1.14516	1.07564	1.10927	0.914067	0.96123	0.983523	1.08946	0.960178	0.970589	0.934643	0.821927	1.06018	0.813164	1.22912	1.1018	0.959002	0.91062
	KC881005	Bat-SARS-CoV	1.03821	1.16986	1.00041	0.851812	1.30152	0.827958	0.467271	1.19467	0.959146	1.13765	0.930478	0.994773	0.793278	0.860989	1.39734	1.01394	1.01093	0.90979	1.08281	1.0022	1.04081	1.22065	0.812875	0.907645	1.13285	0.855049	1.20229	0.859149	0.778588	0.880538	1.18791	1.05259	1.12574	0.929536	0.943957	0.966215	1.08364	0.850909	1.02245	0.976916	0.859669	1.04454	0.789856	1.22724	1.13229	0.95268	0.888153
	KC881006	Bat-SARS-CoV	1.04146	1.17431	0.993456	0.851371	1.30394	0.818859	0.468056	1.19568	0.960124	1.14352	0.930879	0.990335	0.789241	0.85812	1.40083	1.01748	1.00989	0.907397	1.0862	1.00282	1.03557	1.20705	0.831855	0.915803	1.14719	0.837207	1.193	0.866478	0.784376	0.883982	1.18355	1.04858	1.12838	0.926477	0.936783	0.970128	1.09801	0.861931	0.967953	0.970416	0.866625	1.02466	0.828871	1.21159	1.12703	0.979446	0.87361
	KF294457	Bat-SARS-CoV	1.05308	1.18855	0.992805	0.833428	1.27311	0.836868	0.479812	1.20721	0.96805	1.11986	0.926382	1.00261	0.795265	0.847875	1.39389	1.01918	1.03485	0.918749	1.0654	0.980608	1.03584	1.15601	0.890185	0.92383	1.16922	0.867265	1.12139	0.866906	0.805183	0.896615	1.17263	1.0354	1.04764	0.99206	0.982734	0.965311	1.07924	0.937307	1.02601	0.943698	0.860842	1.06302	0.936267	1.11991	1.12759	0.956008	0.850667
	KF569996	Bat-SARS-CoV	1.0482	1.14471	0.994932	0.865742	1.27678	0.846215	0.461716	1.2073	0.970608	1.15873	0.913898	0.983259	0.797351	0.858368	1.40843	1.0018	1.00414	0.8911	1.09738	1.01128	1.02219	1.15826	0.928703	0.925572	1.1542	0.891153	1.14642	0.850408	0.800002	0.894341	1.14217	1.06977	1.10847	0.925745	0.963754	0.970735	1.0718	1.0151	0.921686	0.943513	0.821418	1.03234	0.820881	1.25005	1.12868	0.946201	0.908537
	KJ473811	Bat-SARS-CoV	1.05146	1.19157	0.994049	0.830548	1.28699	0.831826	0.490281	1.19205	0.943125	1.13226	0.916673	1.02317	0.802807	0.841674	1.39649	1.01568	0.980518	0.934375	1.14703	0.964132	1.03492	1.17547	0.903452	0.912266	1.13984	0.879018	1.15539	0.872659	0.815349	0.890063	1.17804	1.02783	1.12414	0.942333	0.940144	0.957219	1.09673	0.819914	0.982102	0.987993	0.842048	1.02337	0.818909	1.2295	1.09398	0.970844	0.871459
	KJ473812	Bat-SARS-CoV	1.04669	1.1789	1.00165	0.836902	1.29199	0.839258	0.48543	1.18502	0.947357	1.11974	0.922044	1.02347	0.799406	0.857104	1.39113	1.01426	0.980408	0.917634	1.1493	0.976116	1.02306	1.17452	0.902793	0.922219	1.15783	0.847944	1.17169	0.867565	0.825406	0.892634	1.17082	1.02818	1.0985	0.944473	0.963022	0.967243	1.07171	0.916618	1.0656	0.947567	0.83336	1.02796	0.832112	1.22741	1.08352	0.968374	0.886139
	KJ473813	Bat-SARS-CoV	1.047	1.18177	1.00156	0.834911	1.28952	0.843397	0.488655	1.18223	0.947865	1.11484	0.922796	1.02571	0.800969	0.855186	1.38768	1.01639	0.981285	0.925398	1.14546	0.971221	1.02269	1.17494	0.89987	0.922892	1.15966	0.846819	1.17398	0.865143	0.825189	0.877171	1.17572	1.03288	1.10201	0.936439	0.960749	0.972495	1.06872	0.919604	1.07321	0.947192	0.845966	1.01108	0.843116	1.22109	1.08525	0.969496	0.88501
	KJ473814	Bat-SARS-CoV	1.03703	1.18104	1.00315	0.839758	1.31517	0.813241	0.484074	1.18895	0.958597	1.13947	0.912717	1.0055	0.780331	0.858253	1.40759	1.0191	1.00917	0.939932	1.06703	0.989585	1.03812	1.11059	0.908395	0.934938	1.1234	0.865174	1.20422	0.863073	0.778952	0.906725	1.1831	1.03656	1.12241	0.895519	0.973644	0.979245	1.08243	0.983071	1.09516	0.89469	0.857178	1.11674	0.778475	1.17927	1.13865	0.905707	0.890185
	KJ473815	Bat-SARS-CoV	1.04091	1.17762	1.00106	0.844572	1.29568	0.817654	0.451207	1.2174	0.952209	1.14811	0.928337	0.996672	0.800594	0.851853	1.40698	1.00547	1.02075	0.905797	1.09311	0.986735	1.05036	1.14191	0.886726	0.916008	1.14644	0.852405	1.16207	0.877247	0.763254	0.897624	1.17852	1.06163	1.09509	0.948399	0.959111	0.970437	1.06055	0.878027	0.924263	1.01246	0.916077	0.967692	0.790206	1.23306	1.11576	0.90953	0.894213
	KJ473816	Bat-SARS-CoV	1.0313	1.17829	1.00865	0.848184	1.31702	0.801823	0.471519	1.20041	0.963611	1.15602	0.905711	0.996174	0.788724	0.858309	1.402	1.01136	1.00985	0.903819	1.09863	0.996321	1.05333	1.19886	0.860039	0.896933	1.14639	0.856636	1.19826	0.854717	0.784621	0.879468	1.15928	1.07004	1.11974	0.94009	0.957781	0.953503	1.08399	0.853404	0.975683	0.985729	0.848924	0.974047	0.85036	1.24772	1.11247	0.945175	0.89337
	KP886808	Bat-SARS-CoV	1.03256	1.17605	1.01992	0.841975	1.31652	0.841893	0.47377	1.16537	0.945126	1.11872	0.915069	1.03153	0.801675	0.858789	1.37974	1.01806	1.03117	0.909269	1.07207	0.986367	1.05697	1.18769	0.858054	0.891606	1.1444	0.855509	1.198	0.859851	0.777821	0.890302	1.17835	1.05832	1.06922	0.947938	1.0131	0.958093	1.10128	0.8419	1.00106	0.967599	0.915254	0.991673	0.727656	1.24145	1.08311	0.967823	0.882597
	KP886809	Bat-SARS-CoV	1.03249	1.17399	1.02008	0.843203	1.31443	0.841035	0.477743	1.1652	0.947019	1.12097	0.913987	1.02907	0.801748	0.85961	1.37786	1.01873	1.03058	0.912228	1.07129	0.984855	1.05596	1.18165	0.867295	0.893383	1.14328	0.850796	1.19855	0.863473	0.778515	0.890923	1.17816	1.058	1.06894	0.943204	1.01622	0.960014	1.10117	0.843618	1.01378	0.963355	0.917986	1.00413	0.731234	1.22884	1.08536	0.967359	0.882467
	KU973692	Bat-SARS-CoV	1.04268	1.18339	0.993783	0.84286	1.29818	0.818136	0.481435	1.20051	0.946436	1.14081	0.924924	1.00864	0.799642	0.852098	1.40053	1.0079	1.02222	0.89279	1.083	1.00522	1.03034	1.16262	0.894199	0.925403	1.12346	0.88888	1.17511	0.864261	0.781587	0.899068	1.19175	1.03385	1.10962	0.905914	0.965579	0.989469	1.11218	0.855772	1.00179	0.951529	0.829377	1.04873	0.882205	1.18738	1.12779	0.98818	0.870464
	KY352407	Bat-SARS-CoV	1.02433	1.2027	1.0289	0.843006	1.2989	0.919056	0.458036	1.12947	0.902675	1.14512	0.931942	1.04633	0.868999	0.774124	1.32969	1.03446	1.06186	0.881418	0.999146	1.03034	1.07451	1.12134	1.02601	0.860652	1.24738	0.871999	1.12747	0.818933	0.900238	0.871192	1.20457	0.960962	0.991247	0.97839	1.06781	0.974478	1.0295	0.70422	1.22155	1.05078	0.732712	1.15449	0.929104	1.14748	1.11365	0.937407	0.877688
	KY417142	Bat-SARS-CoV	1.04076	1.17295	0.997684	0.848707	1.30457	0.814103	0.47964	1.19481	0.958182	1.14201	0.914514	1.0038	0.788198	0.86346	1.40596	1.01009	1.01503	0.898998	1.09575	0.99784	1.04966	1.20003	0.825777	0.905925	1.1529	0.839959	1.18933	0.865261	0.770601	0.892461	1.17867	1.05782	1.11198	0.928978	0.963199	0.965985	1.07351	0.860466	1.05417	0.973272	0.852497	1.00427	0.800683	1.25365	1.12344	0.944054	0.884155
	KY417143	Bat-SARS-CoV	1.0439	1.16651	0.988078	0.856196	1.30569	0.824468	0.476315	1.18972	0.958809	1.14892	0.918817	0.995869	0.784104	0.8574	1.41422	1.01218	1.01601	0.923439	1.088	0.979814	1.03955	1.20722	0.865163	0.901163	1.1471	0.84939	1.19758	0.856695	0.786753	0.880708	1.16895	1.05964	1.11056	0.918614	0.961899	0.977602	1.10011	0.907813	0.998583	0.93961	0.844541	1.01321	0.810424	1.25091	1.10971	0.951618	0.898807
	KY417144	Bat-SARS-CoV	1.03657	1.17841	0.998962	0.84858	1.29835	0.820883	0.45858	1.20842	0.956494	1.14084	0.937357	0.990422	0.798435	0.855669	1.40055	1.01045	1.00251	0.919072	1.09348	0.99518	1.04633	1.2135	0.811788	0.906568	1.15382	0.868584	1.19468	0.835711	0.780795	0.886377	1.18391	1.05145	1.12086	0.928644	0.956209	0.963112	1.08776	0.860637	0.972859	0.981331	0.871867	1.01966	0.779766	1.24235	1.12761	0.951897	0.893179
	KY417145	Bat-SARS-CoV	1.03625	1.1871	0.990841	0.847043	1.31873	0.799865	0.475027	1.19911	0.948512	1.1516	0.923134	1.00017	0.78842	0.853611	1.41258	1.01002	1.0112	0.923156	1.09187	0.983599	1.04665	1.21007	0.873996	0.892936	1.13782	0.888206	1.19188	0.840927	0.795856	0.909675	1.17534	1.03029	1.14018	0.920239	0.93758	0.965223	1.08107	0.85331	0.964893	0.991558	0.883626	0.976678	0.874872	1.20105	1.10983	0.950222	0.881445
	KY417146	Bat-SARS-CoV	1.03877	1.16743	0.996646	0.855843	1.3025	0.82727	0.471898	1.19217	0.957065	1.13929	0.934011	0.993484	0.794137	0.862563	1.39497	1.01241	1.01033	0.903293	1.09335	0.999756	1.05005	1.22901	0.80715	0.896773	1.13672	0.86502	1.19335	0.855008	0.779459	0.863594	1.19065	1.05817	1.10995	0.928673	0.958282	0.973233	1.0799	0.890021	0.97071	0.976774	0.853721	1.03122	0.827675	1.21821	1.12768	0.968571	0.877457
	KY417147	Bat-SARS-CoV	1.04614	1.1742	0.992438	0.84693	1.30395	0.804876	0.484503	1.19719	0.948574	1.14707	0.924963	1.00306	0.791694	0.863874	1.39775	1.01184	1.01695	0.896242	1.10274	0.991198	1.04505	1.19053	0.848417	0.911828	1.12213	0.848049	1.19454	0.882704	0.795928	0.906291	1.16956	1.04159	1.11122	0.916718	0.960661	0.979144	1.09166	0.864731	0.965139	0.975911	0.854812	1.05171	0.829781	1.19759	1.11033	0.946505	0.895477
	KY417148	Bat-SARS-CoV	1.0383	1.17214	0.997018	0.852197	1.31103	0.809765	0.472655	1.19561	0.954805	1.14317	0.921883	1.00162	0.789583	0.865631	1.40419	1.00859	1.0122	0.908458	1.08872	0.996742	1.04117	1.21778	0.824884	0.907894	1.14877	0.828997	1.1868	0.877645	0.794046	0.897618	1.17587	1.04116	1.10305	0.932605	0.97601	0.963044	1.09154	0.874165	1.0737	0.942091	0.832478	1.0263	0.791628	1.26155	1.11532	0.944813	0.883869
	KY417149	Bat-SARS-CoV	1.04307	1.17618	0.984918	0.853254	1.31265	0.811187	0.474798	1.19177	0.955071	1.14578	0.931432	0.993033	0.783661	0.859194	1.40788	1.01593	1.01659	0.910842	1.09366	0.986831	1.02655	1.21608	0.898332	0.903264	1.13578	0.839453	1.19544	0.873834	0.787316	0.895039	1.16729	1.05345	1.10067	0.912022	0.966867	0.991318	1.1061	0.844067	0.993408	0.962197	0.859051	1.01814	0.814236	1.23285	1.11259	0.953892	0.896677
	KY417152	Bat-SARS-CoV	1.03678	1.17561	0.998653	0.852127	1.30512	0.828275	0.453349	1.19871	0.960695	1.14222	0.92986	0.991284	0.792964	0.852388	1.40559	1.01367	0.996969	0.914954	1.08432	1.01293	1.03504	1.23526	0.791084	0.911131	1.14331	0.850897	1.19637	0.858109	0.781862	0.877299	1.19339	1.04404	1.12175	0.92773	0.944473	0.971585	1.08823	0.860663	1.0089	0.971738	0.838078	1.01168	0.818725	1.25239	1.11253	0.98701	0.888134
	MG772933	Bat-SARS-CoV	1.05885	1.21798	0.999167	0.817521	1.27609	0.858506	0.447634	1.17967	0.940255	1.08886	0.948167	1.0358	0.820762	0.825595	1.35893	1.0399	1.00382	0.923565	1.03512	1.03418	1.01864	1.16674	1.06093	0.895236	1.2294	0.835044	1.08037	0.863079	0.845524	0.930061	1.15067	1.02006	1.05285	1.00802	1.03793	0.900746	1.10463	0.807095	1.09959	0.95404	0.841867	1.07166	0.973712	1.10346	1.04407	0.917605	0.898106
	MG772934	Bat-SARS-CoV	1.05235	1.22175	1.00484	0.817642	1.267	0.855743	0.449537	1.18621	0.946173	1.08853	0.942415	1.03398	0.82809	0.824137	1.35601	1.03733	1.00161	0.939063	1.03975	1.01989	1.02334	1.15581	1.0524	0.898245	1.22986	0.842765	1.06839	0.86378	0.848953	0.915959	1.14059	1.0345	1.06789	1.00847	1.00128	0.911353	1.10844	0.853545	1.01743	0.95104	0.815348	1.15105	0.965476	1.08218	1.02773	0.972098	0.891033
	CY064806	H1N1	0.99734	0.916669	1.03297	1.02725	1.31771	1.10905	0.345966	1.12938	1.11083	0.905618	1.09893	0.803154	0.64135	1.14004	1.34374	1.06738	0.890392	1.01734	0.988827	1.14832	0.941109	0.87678	0.648208	1.3069	0.992251	1.06736	0.881319	1.12833	0.857143	0.997775	1.08183	1.02165	1.05371	0.737942	1.20821	0.885956	0.998074	0.968595	1.35034	0.914378	0.993403	1.28619	1.20726	0.471719	1.14623	1.17043	0.863696
	CY064814	H1N1	1.00465	0.91895	1.01923	1.02881	1.31381	1.11458	0.347452	1.12794	1.10243	0.889068	1.1177	0.80929	0.644358	1.14923	1.34111	1.05939	0.89838	1.00994	0.99666	1.13397	0.926742	0.874604	0.738971	1.30366	0.975043	1.04152	0.900122	1.15962	0.848651	1.01301	1.08019	1.0201	1.08316	0.741974	1.18936	0.863388	1.00104	0.966191	1.34698	0.912109	1.00097	1.31339	1.18913	0.466387	1.14088	1.1174	0.866949
	CY064838	H1N1	0.993915	0.918238	1.03467	1.02995	1.31685	1.10112	0.360126	1.12891	1.11227	0.900316	1.09783	0.804997	0.638899	1.15021	1.33908	1.06305	0.874444	1.0168	0.976463	1.18463	0.937984	0.907074	0.70112	1.27987	0.976744	1.12	0.890066	1.10385	0.824451	0.989701	1.08936	1.04664	1.05564	0.758475	1.21241	0.86446	0.9625	0.953906	1.41319	0.959906	0.940568	1.20988	1.13319	0.747863	1.15501	1.24057	0.803141
	CY064846	H1N1	1.00099	0.919269	1.02593	1.02762	1.31833	1.09813	0.353747	1.13019	1.10365	0.899528	1.10969	0.806267	0.639528	1.15152	1.34119	1.06319	0.90495	1.02812	0.961071	1.15022	0.933375	0.83456	0.807309	1.3032	0.977332	1.07468	0.89424	1.13607	0.864157	0.98818	1.08769	1.01538	1.04419	0.794469	1.18619	0.885854	0.969894	0.973402	1.31826	0.96728	1.04601	1.25169	1.15932	0.459066	1.19207	1.15304	0.86378
	CY064878	H1N1	1.00685	0.909839	1.02368	1.02853	1.315	1.09813	0.355663	1.12805	1.09643	0.904399	1.11431	0.809101	0.642149	1.15998	1.33813	1.05917	0.90834	1.02753	0.97242	1.13461	0.923564	0.881131	0.723214	1.31338	0.972935	1.04272	0.899898	1.16273	0.853914	1.00146	1.09029	1.01193	1.06641	0.769257	1.17349	0.883398	0.997605	0.973402	1.31826	0.918916	0.97522	1.42279	1.16076	0.456593	1.14191	1.14463	0.870448
	CY070902	H1N1	0.991394	0.914825	1.04225	1.02864	1.32614	1.09573	0.350517	1.12615	1.10447	0.911343	1.09839	0.807883	0.643589	1.14739	1.33611	1.06305	0.886365	1.01809	0.987359	1.15492	0.930233	0.909302	0.722924	1.28302	0.99054	1.12875	0.869851	1.09443	0.841446	0.963656	1.0957	1.04664	1.04567	0.751316	1.19499	0.90137	0.954545	0.95625	1.45714	0.962264	0.973038	1.22637	1.16914	0.613187	1.14514	1.24057	0.80781
	CY070910	H1N1	0.99987	0.915559	1.02723	1.03049	1.31612	1.10357	0.354623	1.12871	1.11024	0.901754	1.10234	0.803225	0.637922	1.15001	1.34386	1.0633	0.889265	1.01605	0.992563	1.14687	0.926291	0.878956	0.721429	1.31014	0.999056	1.07468	0.862694	1.13607	0.862841	0.986675	1.07979	1.02751	1.05238	0.770508	1.19112	0.884834	1.00055	0.970998	1.31501	0.916647	0.966756	1.25169	1.27314	0.459066	1.15385	1.15741	0.862069
	CY070918	H1N1	1.00128	0.91562	1.03319	1.02218	1.32336	1.09813	0.343024	1.13655	1.11107	0.897916	1.09839	0.809495	0.628611	1.15779	1.34916	1.0633	0.893545	0.9946	0.988693	1.16045	0.906461	0.961234	0.744485	1.27154	0.969614	1.0712	0.897286	1.14831	0.887236	0.988078	1.06891	1.01686	1.06351	0.797635	1.17574	0.86446	1.02532	0.843615	1.35704	0.95824	0.996976	1.29081	1.20353	0.468908	1.11987	1.18151	0.877437
	CY073812	H1N1	1.00069	0.920617	1.02944	1.02373	1.32427	1.09272	0.335118	1.13804	1.10743	0.903803	1.10343	0.804291	0.631663	1.14868	1.3587	1.06319	0.905679	1.01667	0.986752	1.13094	0.918552	0.869718	0.75711	1.31344	0.983426	1.06696	0.868073	1.16598	0.871607	0.98818	1.08144	1.01538	1.09089	0.750267	1.15654	0.879708	0.989373	0.975805	1.40161	0.912575	0.944089	1.31801	1.2455	0.488085	1.19111	1.14226	0.85079
	CY073820	H1N1	1.00069	0.920617	1.02944	1.02373	1.31719	1.10655	0.355428	1.11677	1.10223	0.893648	1.11089	0.812099	0.642554	1.14868	1.33528	1.07137	0.895269	1.01667	1.00126	1.13094	0.9067	0.858846	0.803077	1.33846	0.97489	1.07909	0.880991	1.15477	0.856834	0.98818	1.08399	1.02907	1.06586	0.754301	1.16276	0.907115	1.00954	0.951563	1.305	0.918333	1.0434	1.25682	1.16644	0.455769	1.10799	1.16402	0.882206
	CY073828	H1N1	0.992755	0.919407	1.03931	1.02575	1.32566	1.10112	0.349499	1.12891	1.10653	0.898711	1.10117	0.811289	0.639712	1.15021	1.3367	1.06305	0.879839	1.01928	0.988515	1.16249	0.932942	0.907074	0.721152	1.27987	0.991212	1.08541	0.881383	1.11642	0.853263	0.968837	1.09522	1.03034	1.05252	0.753438	1.19836	0.886056	0.957325	0.953906	1.45357	0.959906	0.973698	1.24667	1.15996	0.610612	1.15501	1.24057	0.803141
	CY073836	H1N1	1.00069	0.920617	1.02944	1.02373	1.32427	1.09272	0.335118	1.13804	1.10743	0.903803	1.10343	0.804291	0.631663	1.14868	1.3587	1.06319	0.905679	1.01667	0.986752	1.13094	0.918552	0.869718	0.75711	1.31344	0.983426	1.06696	0.868073	1.16598	0.871607	0.98818	1.08144	1.01538	1.09089	0.750267	1.15654	0.879708	0.989373	0.975805	1.40161	0.912575	0.944089	1.31801	1.2455	0.488085	1.19111	1.14226	0.85079
	CY073844	H1N1	0.986552	0.918238	1.05207	1.01893	1.33109	1.10112	0.340728	1.12891	1.10908	0.901926	1.08717	0.821946	0.644407	1.15021	1.33372	1.06305	0.898502	1.02438	0.969212	1.15875	0.927953	0.907074	0.742362	1.27987	0.977948	1.07088	0.868615	1.16902	0.826242	0.947748	1.10754	1.05795	1.03644	0.750363	1.22318	0.887209	0.979412	0.953906	1.34669	0.959906	0.998763	1.27876	1.10343	0.620422	1.14514	1.24057	0.80781
	CY073852	H1N1	0.997596	0.910715	1.03134	1.03311	1.31229	1.10357	0.36345	1.12871	1.11426	0.908624	1.09447	0.800351	0.639544	1.15001	1.33905	1.0633	0.900151	1.00613	0.977749	1.1524	0.90392	0.885877	0.795276	1.32046	0.992965	1.09241	0.861441	1.13442	0.862841	0.986675	1.07979	1.02751	1.04737	0.778839	1.18859	0.887414	1.00602	0.970998	1.27848	0.916647	1.01111	1.20772	1.24222	0.447917	1.15385	1.15741	0.862069
	CY073860	H1N1	0.99482	0.90611	1.02981	1.0427	1.31279	1.11754	0.354623	1.1223	1.11778	0.901754	1.10234	0.790762	0.63872	1.15437	1.34119	1.06319	0.870292	1.00384	1.00464	1.16808	0.933584	0.874803	0.727109	1.30274	0.984832	1.06928	0.877018	1.15253	0.850584	0.998255	1.0706	1.04197	1.05504	0.778543	1.18814	0.877789	0.988043	0.946875	1.44286	0.91381	1.10516	1.25169	1.16705	0.312045	1.16044	1.11746	0.84294
	CY073868	H1N1	0.99482	0.91842	1.04579	1.01733	1.30698	1.10943	0.353047	1.13461	1.11863	0.897749	1.09203	0.804362	0.639932	1.14522	1.3354	1.07544	0.891519	1.02525	0.980227	1.15274	0.933056	0.929915	0.717363	1.26125	0.974291	1.11488	0.88124	1.1239	0.847578	0.91821	1.11014	1.0598	1.065	0.756466	1.19123	0.873525	0.952953	0.932785	1.43915	0.988577	0.957076	1.24494	1.18445	0.614702	1.13659	1.23131	0.806471
	CY074090	H1N1	1.00069	0.920617	1.02944	1.02373	1.32427	1.09272	0.335118	1.13804	1.10743	0.903803	1.10343	0.804291	0.631663	1.14868	1.3587	1.06319	0.905679	1.01667	0.986752	1.13094	0.918552	0.869718	0.75711	1.31344	0.983426	1.06696	0.868073	1.16598	0.871607	0.98818	1.08144	1.01538	1.09089	0.750267	1.15654	0.879708	0.989373	0.975805	1.40161	0.912575	0.944089	1.31801	1.2455	0.488085	1.19111	1.14226	0.85079
	CY074098	H1N1	0.997596	0.922773	1.0228	1.03311	1.3162	1.09813	0.363202	1.12593	1.11107	0.897916	1.10572	0.801785	0.639544	1.14717	1.34145	1.0633	0.889435	1.01304	0.987675	1.1524	0.921385	0.874301	0.784884	1.3032	0.979458	1.08207	0.881635	1.14389	0.862841	0.986675	1.07979	1.02751	1.05746	0.762597	1.19413	0.882591	1.00303	0.973402	1.28165	0.918916	1.01402	1.2191	1.23179	0.447115	1.15385	1.15741	0.862069
	CY074106	H1N1	0.998737	0.914458	1.02669	1.03375	1.32168	1.11203	0.353113	1.11741	1.10966	0.897916	1.10572	0.803301	0.63447	1.14934	1.34398	1.06732	0.89468	1.0185	0.980318	1.14963	0.940667	0.870117	0.632812	1.32589	0.961342	1.07661	0.877182	1.19231	0.868637	0.984813	1.07775	1.02557	1.06486	0.765372	1.18318	0.878936	0.985135	1.0125	1.44643	0.867857	0.968491	1.25393	1.26698	0.45989	1.21609	1.16623	0.810728
	CY074114	H1N1	1.00353	0.917831	1.01868	1.03205	1.31938	1.10905	0.345966	1.12726	1.10184	0.895442	1.12106	0.801644	0.640956	1.14853	1.34121	1.06337	0.903804	1.01235	0.98434	1.13667	0.923998	0.87678	0.740809	1.3069	0.963419	1.03154	0.914474	1.17288	0.854237	1.01111	1.07816	1.01818	1.07984	0.770508	1.1814	0.857609	0.998074	0.968595	1.35034	0.914378	1.00277	1.3008	1.18344	0.471719	1.14839	1.1153	0.865322
	CY074122	H1N1	1.00465	0.902787	1.02778	1.03308	1.30798	1.13422	0.35351	1.11677	1.10564	0.898926	1.09893	0.815484	0.639528	1.14868	1.35137	1.05501	0.89838	1.0179	0.986593	1.13997	0.903458	0.935664	0.730709	1.30919	0.975577	1.07275	0.88577	1.14998	0.859585	0.982951	1.07572	1.0395	1.07727	0.743752	1.17095	0.885956	0.995626	0.966092	1.27317	0.943089	0.969551	1.24944	1.17277	0.60517	1.16044	1.16402	0.866995
	CY074130	H1N1	0.990034	0.931447	1.03816	1.0225	1.31955	1.10401	0.350917	1.12553	1.11602	0.892333	1.09893	0.804522	0.637685	1.13615	1.34347	1.07537	0.892826	0.97171	1.00572	1.15978	0.927889	0.91807	0.708225	1.28616	0.969767	1.12449	0.858255	1.16058	0.827308	0.949653	1.09949	1.0639	1.06005	0.736104	1.18289	0.908516	0.945072	0.935071	1.44268	1.00035	0.960532	1.24944	1.17277	0.616921	1.15281	1.24978	0.806275
	CY074138	H1N1	0.995944	0.919515	1.04636	1.01412	1.30147	1.11489	0.354555	1.13525	1.11924	0.891452	1.08852	0.812099	0.643365	1.14586	1.33528	1.07137	0.896691	1.0228	0.977884	1.14999	0.935828	0.927635	0.715604	1.25816	0.972533	1.12551	0.885674	1.11108	0.84199	0.919952	1.11224	1.06181	1.05252	0.761538	1.19922	0.879383	0.955784	0.930498	1.43563	0.986154	1.02884	1.07727	1.19041	0.607692	1.1291	1.23364	0.808001
	CY074146	H1N1	0.999579	0.921779	1.02888	1.02502	1.32594	1.09272	0.334513	1.13804	1.10683	0.902171	1.10688	0.802839	0.632461	1.14868	1.35625	1.06319	0.900655	1.01908	0.989091	1.13362	0.918552	0.869718	0.75711	1.31344	0.972068	1.06889	0.882584	1.16809	0.871607	0.98818	1.08144	1.01538	1.09348	0.749321	1.15508	0.878598	0.989373	0.975805	1.40161	0.912575	0.945796	1.32039	1.23937	0.488967	1.19111	1.14226	0.85079
	CY074154	H1N1	0.990034	0.931447	1.03816	1.0225	1.31955	1.10401	0.350917	1.12553	1.11602	0.892333	1.09893	0.804522	0.637685	1.13615	1.34347	1.07537	0.892826	0.97171	1.00572	1.15978	0.927889	0.91807	0.708225	1.28616	0.969767	1.12449	0.858255	1.16058	0.827308	0.949653	1.09949	1.0639	1.06005	0.736104	1.18289	0.908516	0.945072	0.935071	1.44268	1.00035	0.960532	1.24944	1.17277	0.616921	1.15281	1.24978	0.806275
	CY074162	H1N1	0.998464	0.918106	1.03166	1.02632	1.32378	1.09813	0.344258	1.13019	1.10424	0.901146	1.10631	0.807717	0.63872	1.15152	1.34361	1.06319	0.906095	1.02942	0.957451	1.15167	0.928357	0.83456	0.831053	1.3032	0.983792	1.06736	0.89407	1.12833	0.864157	0.98818	1.08769	1.01538	1.03989	0.791198	1.19674	0.882207	0.964679	0.973402	1.35704	0.96728	1.07484	1.28619	1.0902	0.471719	1.19207	1.15304	0.86378
	CY074170	H1N1	0.99706	0.920336	1.03796	1.0218	1.327	1.10905	0.316579	1.14435	1.10024	0.908887	1.10688	0.809101	0.646775	1.12296	1.35369	1.05917	0.901792	1.00592	0.980436	1.15039	0.906977	0.869983	0.806202	1.31384	0.979953	1.0582	0.892349	1.14529	0.851243	0.99154	1.08349	1.01731	1.06974	0.760148	1.17245	0.884437	0.987342	0.968595	1.48101	0.905832	0.927267	1.40558	1.19939	0.515509	1.16328	1.13004	0.880814
	CY074178	H1N1	0.995066	0.917073	1.03521	1.02864	1.32229	1.10112	0.350749	1.12891	1.10249	0.901926	1.10906	0.806437	0.643589	1.15021	1.33372	1.06305	0.879836	1.01433	0.988635	1.16621	0.932942	0.907074	0.721152	1.27987	0.971033	1.118	0.882632	1.12875	0.841446	0.963656	1.0957	1.04664	1.06305	0.755356	1.18624	0.88356	0.957325	0.953906	1.45357	0.959906	0.974782	1.24222	1.15583	0.614286	1.14514	1.24057	0.80781
	CY074186	H1N1	0.990034	0.931447	1.03816	1.0225	1.31955	1.10401	0.350917	1.12553	1.11602	0.892333	1.09893	0.804522	0.637685	1.13615	1.34347	1.07537	0.892826	0.97171	1.00572	1.15978	0.927889	0.91807	0.708225	1.28616	0.969767	1.12449	0.858255	1.16058	0.827308	0.949653	1.09949	1.0639	1.06005	0.736104	1.18289	0.908516	0.945072	0.935071	1.44268	1.00035	0.960532	1.24944	1.17277	0.616921	1.15281	1.24978	0.806275
	CY074194	H1N1	0.991394	0.914825	1.04225	1.02864	1.32614	1.09573	0.350517	1.12615	1.10447	0.911343	1.09839	0.807883	0.643589	1.14739	1.33611	1.06305	0.886365	1.01809	0.987359	1.15492	0.930233	0.909302	0.722924	1.28302	0.99054	1.12875	0.869851	1.09443	0.841446	0.963656	1.0957	1.04664	1.04567	0.751316	1.19499	0.90137	0.954545	0.95625	1.45714	0.962264	0.973038	1.22637	1.16914	0.613187	1.14514	1.24057	0.80781
	CY074202	H1N1	0.991394	0.914825	1.04225	1.02864	1.32614	1.09573	0.350517	1.12615	1.10447	0.911343	1.09839	0.807883	0.643589	1.14739	1.33611	1.06305	0.886365	1.01809	0.987359	1.15492	0.930233	0.909302	0.722924	1.28302	0.99054	1.12875	0.869851	1.09443	0.841446	0.963656	1.0957	1.04664	1.04567	0.751316	1.19499	0.90137	0.954545	0.95625	1.45714	0.962264	0.973038	1.22637	1.16914	0.613187	1.14514	1.24057	0.80781
	CY074210	H1N1	1.00211	0.922945	1.02313	1.02632	1.32762	1.09272	0.33391	1.13804	1.10623	0.900546	1.1103	0.801392	0.627801	1.14868	1.36159	1.06319	0.899517	1.01779	0.992856	1.13219	0.918552	0.869718	0.75711	1.31344	0.978766	1.0446	0.882741	1.17614	0.879186	0.98818	1.07526	1.01538	1.0921	0.748375	1.15948	0.877489	0.989373	0.975805	1.40161	0.912575	0.947503	1.32278	1.23333	0.48985	1.20146	1.14226	0.845928
	CY074218	H1N1	0.997596	0.910715	1.03134	1.03311	1.31229	1.10357	0.36345	1.12871	1.11426	0.908624	1.09447	0.800351	0.639544	1.15001	1.33905	1.0633	0.900151	1.00613	0.977749	1.1524	0.90392	0.885877	0.795276	1.32046	0.992965	1.09241	0.861441	1.13442	0.862841	0.986675	1.07979	1.02751	1.04737	0.778839	1.18859	0.887414	1.00602	0.970998	1.27848	0.916647	1.01111	1.20772	1.24222	0.447917	1.15385	1.15741	0.862069
	CY074226	H1N1	0.999579	0.921779	1.02888	1.02502	1.32594	1.09272	0.334513	1.13804	1.10683	0.902171	1.10688	0.802839	0.632461	1.14868	1.35625	1.06319	0.900655	1.01908	0.989091	1.13362	0.918552	0.869718	0.75711	1.31344	0.972068	1.06889	0.882584	1.16809	0.871607	0.98818	1.08144	1.01538	1.09348	0.749321	1.15508	0.878598	0.989373	0.975805	1.40161	0.912575	0.945796	1.32039	1.23937	0.488967	1.19111	1.14226	0.85079
	CY074234	H1N1	1.00241	0.914458	1.03373	1.02088	1.32168	1.09813	0.34364	1.13655	1.11165	0.899528	1.09499	0.810948	0.627813	1.15779	1.35158	1.0633	0.898711	0.992216	0.986324	1.15767	0.906461	0.961234	0.744485	1.27154	0.980956	1.06928	0.882904	1.14626	0.887236	0.988078	1.06891	1.01686	1.06096	0.798649	1.17724	0.865559	1.02532	0.843615	1.35704	0.95824	0.99519	1.2885	1.20944	0.468067	1.11987	1.18151	0.877437
	CY074242	H1N1	1.00353	0.917831	1.01868	1.03205	1.31938	1.10905	0.345966	1.12726	1.10184	0.895442	1.12106	0.801644	0.640956	1.14853	1.34121	1.06337	0.903804	1.01235	0.98434	1.13667	0.923998	0.87678	0.740809	1.3069	0.963419	1.03154	0.914474	1.17288	0.854237	1.01111	1.07816	1.01818	1.07984	0.770508	1.1814	0.857609	0.998074	0.968595	1.35034	0.914378	1.00277	1.3008	1.18344	0.471719	1.14839	1.1153	0.865322
	CY074250	H1N1	0.99987	0.915559	1.02723	1.03049	1.31612	1.10357	0.354623	1.12871	1.11024	0.901754	1.10234	0.803225	0.637922	1.15001	1.34386	1.0633	0.889265	1.01605	0.992563	1.14687	0.926291	0.878956	0.721429	1.31014	0.999056	1.07468	0.862694	1.13607	0.862841	0.986675	1.07979	1.02751	1.05238	0.770508	1.19112	0.884834	1.00055	0.970998	1.31501	0.916647	0.966756	1.25169	1.27314	0.459066	1.15385	1.15741	0.862069
	CY074258	H1N1	0.99987	0.915559	1.02723	1.03049	1.31612	1.10357	0.354623	1.12871	1.11024	0.901754	1.10234	0.803225	0.637922	1.15001	1.34386	1.0633	0.889265	1.01605	0.992563	1.14687	0.926291	0.878956	0.721429	1.31014	0.999056	1.07468	0.862694	1.13607	0.862841	0.986675	1.07979	1.02751	1.05238	0.770508	1.19112	0.884834	1.00055	0.970998	1.31501	0.916647	0.966756	1.25169	1.27314	0.459066	1.15385	1.15741	0.862069
	CY074266	H1N1	1.00465	0.9144	1.02258	1.02919	1.31445	1.10357	0.35526	1.12871	1.10564	0.903376	1.10631	0.804669	0.637115	1.15001	1.34627	1.0633	0.887934	1.00994	0.991601	1.15517	0.926291	0.878956	0.721429	1.31014	0.99378	1.0782	0.865516	1.13979	0.862841	0.986675	1.07979	1.02751	1.06166	0.771484	1.17689	0.885956	1.00055	0.970998	1.31501	0.916647	0.969551	1.24944	1.27086	0.458242	1.15385	1.15741	0.862069
	CY074274	H1N1	1.00465	0.9144	1.02258	1.02919	1.31445	1.10357	0.35526	1.12871	1.10564	0.903376	1.10631	0.804669	0.637115	1.15001	1.34627	1.0633	0.887934	1.00994	0.991601	1.15517	0.926291	0.878956	0.721429	1.31014	0.99378	1.0782	0.865516	1.13979	0.862841	0.986675	1.07979	1.02751	1.06166	0.771484	1.17689	0.885956	1.00055	0.970998	1.31501	0.916647	0.969551	1.24944	1.27086	0.458242	1.15385	1.15741	0.862069
	CY074282	H1N1	1.00099	0.919269	1.02778	1.02568	1.32546	1.09813	0.334133	1.1387	1.10045	0.911271	1.11368	0.798439	0.638319	1.1387	1.34882	1.06732	0.90495	1.00577	0.990194	1.13488	0.911478	0.874301	0.761099	1.32037	0.940442	1.06083	0.929828	1.17231	0.841744	0.999304	1.08349	1.03102	1.08508	0.757273	1.15836	0.881091	0.992242	0.973402	1.39816	0.910328	1.03316	1.31044	1.11579	0.490733	1.22542	1.10892	0.852401
	CY074290	H1N1	0.998464	0.913595	1.03166	1.03022	1.31728	1.10112	0.352642	1.12891	1.10424	0.906793	1.10631	0.802993	0.641148	1.15021	1.34092	1.06305	0.895559	1.00704	0.971958	1.16703	0.932942	0.907074	0.721152	1.27987	0.983792	1.11759	0.875444	1.11216	0.83697	0.95853	1.08987	1.06276	1.05541	0.758231	1.19674	0.882207	0.957325	0.953906	1.45357	0.959906	0.969551	1.23556	1.16495	0.616921	1.14514	1.24057	0.77896
	CY074298	H1N1	0.99482	0.922663	1.03684	1.02245	1.3232	1.10905	0.325615	1.14219	1.10424	0.905618	1.10631	0.804669	0.647187	1.13151	1.34627	1.0633	0.891519	1.01073	0.985128	1.15589	0.911879	0.869983	0.781008	1.31384	0.978873	1.06202	0.8896	1.14942	0.852852	0.984043	1.08553	1.03297	1.065	0.76233	1.17581	0.886975	0.992679	0.968595	1.43473	0.905832	0.978873	1.36657	1.15833	0.501202	1.16548	1.1215	0.882479
	CY074306	H1N1	0.997596	0.910715	1.03134	1.03311	1.31229	1.10357	0.36345	1.12871	1.11426	0.908624	1.09447	0.800351	0.639544	1.15001	1.33905	1.0633	0.900151	1.00613	0.977749	1.1524	0.90392	0.885877	0.795276	1.32046	0.992965	1.09241	0.861441	1.13442	0.862841	0.986675	1.07979	1.02751	1.04737	0.778839	1.18859	0.887414	1.00602	0.970998	1.27848	0.916647	1.01111	1.20772	1.24222	0.447917	1.15385	1.15741	0.862069
	CY074314	H1N1	0.998464	0.913595	1.03166	1.03022	1.31728	1.10112	0.352642	1.12891	1.10424	0.906793	1.10631	0.802993	0.641148	1.15021	1.34092	1.06305	0.895559	1.00704	0.971958	1.16703	0.932942	0.907074	0.721152	1.27987	0.983792	1.11759	0.875444	1.11216	0.83697	0.984437	1.08987	1.04107	1.05541	0.758231	1.19674	0.882207	0.957325	0.953906	1.45357	0.959906	0.969551	1.23556	1.16495	0.616921	1.14514	1.24057	0.80781
	CY074322	H1N1	0.99482	0.91842	1.04579	1.01733	1.30698	1.10943	0.353047	1.13461	1.11863	0.897749	1.09203	0.804362	0.639932	1.14522	1.3354	1.07544	0.891519	1.02525	0.980227	1.15274	0.933056	0.929915	0.717363	1.26125	0.974291	1.11488	0.88124	1.1239	0.847578	0.91821	1.11014	1.0598	1.065	0.756466	1.19123	0.873525	0.952953	0.932785	1.43915	0.988577	0.957076	1.24494	1.18445	0.614702	1.13659	1.23131	0.806471
	CY074330	H1N1	0.990034	0.931447	1.03816	1.0225	1.31955	1.10401	0.350917	1.12553	1.11602	0.892333	1.09893	0.804522	0.637685	1.13615	1.34347	1.07537	0.892826	0.97171	1.00572	1.15978	0.927889	0.91807	0.708225	1.28616	0.969767	1.12449	0.858255	1.16058	0.827308	0.949653	1.09949	1.0639	1.06005	0.736104	1.18289	0.908516	0.945072	0.935071	1.44268	1.00035	0.960532	1.24944	1.17277	0.616921	1.15281	1.24978	0.806275
	CY074338	H1N1	0.99482	0.918106	1.04203	1.02086	1.32378	1.11203	0.324007	1.14085	1.09906	0.901146	1.10631	0.815484	0.649638	1.14085	1.34361	1.05501	0.880905	1.01073	1.00906	1.14658	0.911478	0.863372	0.784884	1.32037	0.991646	1.05674	0.866733	1.15916	0.854177	0.949973	1.09351	1.05062	1.07486	0.791198	1.14251	0.886924	0.979839	0.949219	1.42383	0.946262	0.983491	1.36657	1.15833	0.496429	1.16108	1.15294	0.884231
	CY074346	H1N1	0.996207	0.915911	1.03575	1.02734	1.32062	1.10112	0.351378	1.12891	1.10307	0.903543	1.10572	0.807883	0.642773	1.15021	1.33611	1.06305	0.885151	1.01188	0.98625	1.1634	0.932942	0.907074	0.721152	1.27987	0.982394	1.085	0.886887	1.12673	0.841446	0.963656	1.0957	1.04664	1.06048	0.756314	1.18774	0.884682	0.957325	0.953906	1.45357	0.959906	0.973038	1.24	1.1614	0.613187	1.14514	1.24057	0.80781
	CY074354	H1N1	1.00069	0.920617	1.02944	1.02373	1.32427	1.09272	0.335118	1.13804	1.10743	0.903803	1.10343	0.804291	0.631663	1.14868	1.3587	1.06319	0.905679	1.01667	0.986752	1.13094	0.918552	0.869718	0.75711	1.31344	0.983426	1.06696	0.868073	1.16598	0.871607	0.98818	1.08144	1.01538	1.09089	0.750267	1.15654	0.879708	0.989373	0.975805	1.40161	0.912575	0.944089	1.31801	1.2455	0.488085	1.19111	1.14226	0.85079
	CY074362	H1N1	0.991176	0.915845	1.04533	1.02474	1.32052	1.10655	0.332711	1.14237	1.11261	0.907394	1.09499	0.801551	0.641148	1.14237	1.34629	1.06305	0.898086	1.01445	0.964564	1.16635	0.930649	0.904845	0.762979	1.2648	0.974718	1.10297	0.888298	1.12439	0.841446	0.972662	1.08936	1.04664	1.06317	0.758231	1.17896	0.886924	0.954973	0.951563	1.53788	0.948598	1.02058	1.31279	1.1328	0.491615	1.17645	1.24046	0.795635
	CY074370	H1N1	1.00069	0.92289	1.02944	1.0218	1.31334	1.09813	0.356306	1.12805	1.10223	0.895854	1.11089	0.810564	0.646775	1.14934	1.33275	1.06732	0.895269	1.01667	1.00126	1.13094	0.909356	0.867575	0.801099	1.32257	0.97489	1.07909	0.880991	1.15477	0.851243	0.990051	1.08604	1.03102	1.07162	0.758378	1.16904	0.889218	0.997605	0.973402	1.31826	0.918916	1.0434	1.25682	1.16644	0.455769	1.13231	1.15522	0.875538
	CY074378	H1N1	0.998166	0.912051	1.02815	1.03484	1.3182	1.10905	0.347843	1.12084	1.09565	0.910531	1.11835	0.801256	0.655577	1.14219	1.33024	1.0633	0.885975	1.01138	1.01705	1.12964	0.936022	0.836926	0.740809	1.31935	0.979511	1.03558	0.893737	1.16598	0.802648	1.03733	1.08723	1.03793	1.05742	0.771199	1.19219	0.876355	1.02025	0.904022	1.35034	0.923086	1.00209	1.27925	1.19275	0.473729	1.16804	1.17935	0.856029
	CY074386	H1N1	0.995066	0.917073	1.03521	1.02864	1.32229	1.10112	0.350749	1.12891	1.10249	0.901926	1.10906	0.806437	0.643589	1.15021	1.33372	1.06305	0.879836	1.01433	0.988635	1.16621	0.932942	0.907074	0.721152	1.27987	0.971033	1.118	0.882632	1.12875	0.841446	0.963656	1.0957	1.04664	1.06305	0.755356	1.18624	0.88356	0.957325	0.953906	1.45357	0.959906	0.974782	1.24222	1.15583	0.614286	1.14514	1.24057	0.80781
	CY074402	H1N1	0.998737	0.914458	1.02669	1.03375	1.32168	1.11203	0.353113	1.11741	1.10966	0.897916	1.10572	0.803301	0.63447	1.14934	1.34398	1.06732	0.89468	1.0185	0.980318	1.14963	0.940667	0.870117	0.632812	1.32589	0.961342	1.07661	0.877182	1.19231	0.868637	0.984813	1.07775	1.02557	1.06486	0.765372	1.18318	0.878936	0.985135	1.0125	1.44643	0.867857	0.968491	1.25393	1.26698	0.45989	1.21609	1.16623	0.810728
	CY074410	H1N1	0.99482	0.90611	1.02981	1.0427	1.31279	1.11754	0.354623	1.1223	1.11778	0.901754	1.10234	0.790762	0.63872	1.15437	1.34119	1.06319	0.870292	1.00384	1.00464	1.16808	0.933584	0.874803	0.727109	1.30274	0.984832	1.06928	0.877018	1.15253	0.850584	0.998255	1.0706	1.04197	1.05504	0.778543	1.18814	0.877789	0.988043	0.946875	1.44286	0.91381	1.10516	1.25169	1.16705	0.312045	1.16044	1.11746	0.84294
	CY074418	H1N1	1.00128	0.91562	1.03319	1.02218	1.32336	1.09813	0.343024	1.13655	1.11107	0.897916	1.09839	0.809495	0.628611	1.15779	1.34916	1.0633	0.893545	0.9946	0.988693	1.16045	0.906461	0.961234	0.744485	1.27154	0.969614	1.0712	0.897286	1.14831	0.887236	0.988078	1.06891	1.01686	1.06351	0.797635	1.17574	0.86446	1.02532	0.843615	1.35704	0.95824	0.996976	1.29081	1.20353	0.468908	1.11987	1.18151	0.877437
	CY074426	H1N1	1.00465	0.9144	1.01923	1.03268	1.32159	1.10357	0.345732	1.12659	1.10243	0.894835	1.1177	0.804601	0.635915	1.15847	1.34616	1.0593	0.89838	1.00994	0.99666	1.13397	0.921284	0.878956	0.742647	1.31014	0.975043	1.02968	0.900122	1.17077	0.859919	0.999952	1.07613	1.02403	1.07145	0.767314	1.1765	0.876529	0.995142	0.970998	1.35369	0.916647	1.00097	1.29846	1.18913	0.470871	1.15602	1.14895	0.863696
	CY074434	H1N1	0.99987	0.915559	1.02723	1.03049	1.31612	1.10357	0.354623	1.12871	1.11024	0.901754	1.10234	0.803225	0.637922	1.15001	1.34386	1.0633	0.889265	1.01605	0.992563	1.14687	0.926291	0.878956	0.721429	1.31014	0.999056	1.07468	0.862694	1.13607	0.862841	0.986675	1.07979	1.02751	1.05238	0.770508	1.19112	0.884834	1.00055	0.970998	1.31501	0.916647	0.966756	1.25169	1.27314	0.459066	1.15385	1.15741	0.862069
	CY074442	H1N1	0.990034	0.931447	1.03816	1.0225	1.31955	1.10401	0.350917	1.12553	1.11602	0.892333	1.09893	0.804522	0.637685	1.13615	1.34347	1.07537	0.892826	0.97171	1.00572	1.15978	0.927889	0.91807	0.708225	1.28616	0.969767	1.12449	0.858255	1.16058	0.827308	0.949653	1.09949	1.0639	1.06005	0.736104	1.18289	0.908516	0.945072	0.935071	1.44268	1.00035	0.960532	1.24944	1.17277	0.616921	1.15281	1.24978	0.806275
	CY074450	H1N1	1.00069	0.92289	1.02944	1.0218	1.31334	1.09813	0.356306	1.12805	1.10223	0.895854	1.11089	0.810564	0.646775	1.14934	1.33275	1.06732	0.895269	1.01667	1.00126	1.13094	0.909356	0.867575	0.801099	1.32257	0.97489	1.07909	0.880991	1.15477	0.851243	0.990051	1.08604	1.03102	1.07162	0.758378	1.16904	0.889218	0.997605	0.973402	1.31826	0.918916	1.0434	1.25682	1.16644	0.455769	1.13231	1.15522	0.875538
	CY074458	H1N1	1.00211	0.913244	1.02833	1.02788	1.31992	1.10357	0.345732	1.12871	1.10623	0.905004	1.1029	0.806119	0.636309	1.15001	1.3487	1.0633	0.899517	1.01122	1.00237	1.1262	0.921284	0.878956	0.742647	1.31014	0.973823	1.07082	0.884177	1.15895	0.862841	0.986675	1.07979	1.02751	1.07281	0.768285	1.16609	0.882282	0.995142	0.970998	1.35369	0.916647	0.996272	1.28387	1.20509	0.470871	1.15385	1.15741	0.862069
	CY074466	H1N1	0.998737	0.914458	1.02669	1.03375	1.32168	1.11203	0.353113	1.11741	1.10966	0.897916	1.10572	0.803301	0.63447	1.14934	1.34398	1.06732	0.89468	1.0185	0.980318	1.14963	0.940667	0.870117	0.632812	1.32589	0.961342	1.07661	0.877182	1.19231	0.868637	0.984813	1.07775	1.02557	1.06486	0.765372	1.18318	0.878936	0.985135	1.0125	1.44643	0.867857	0.968491	1.25393	1.26698	0.45989	1.21609	1.16623	0.810728
	CY074474	H1N1	0.998464	0.922945	1.02833	1.02632	1.32762	1.09272	0.33391	1.13804	1.10623	0.900546	1.1103	0.801392	0.633261	1.14868	1.35381	1.06319	0.906095	1.0215	0.976867	1.13632	0.918552	0.869718	0.75711	1.31344	0.973823	1.07082	0.89697	1.14298	0.871607	0.98818	1.08144	1.01538	1.08064	0.748375	1.17499	0.877489	0.989373	0.975805	1.40161	0.912575	0.947503	1.32278	1.23333	0.48985	1.19111	1.14226	0.85079
	CY074482	H1N1	0.992755	0.919407	1.03931	1.02575	1.32566	1.10112	0.349499	1.12891	1.10653	0.898711	1.10117	0.811289	0.639712	1.15021	1.3367	1.06305	0.879839	1.01928	0.988515	1.16249	0.932942	0.907074	0.721152	1.27987	0.991212	1.08541	0.881383	1.11642	0.853263	0.968837	1.09522	1.03034	1.05252	0.753438	1.19836	0.886056	0.957325	0.953906	1.45357	0.959906	0.973698	1.24667	1.15996	0.610612	1.15501	1.24057	0.803141
	CY074490	H1N1	0.98405	0.917073	1.05591	1.02314	1.3294	1.10112	0.340728	1.12891	1.11285	0.901926	1.08717	0.814192	0.643589	1.15021	1.33372	1.06305	0.888672	1.02569	0.965686	1.1698	0.927953	0.907074	0.742362	1.27987	0.981373	1.09608	0.864357	1.14827	0.84597	0.942652	1.10159	1.05226	1.05348	0.751316	1.19807	0.88356	0.979412	0.953906	1.34669	0.959906	0.994118	1.27876	1.10343	0.626331	1.14514	1.24057	0.80781
	CY074498	H1N1	0.991394	0.914825	1.04225	1.02864	1.32614	1.09573	0.350517	1.12615	1.10447	0.911343	1.09839	0.807883	0.643589	1.14739	1.33611	1.06305	0.886365	1.01809	0.987359	1.15492	0.930233	0.909302	0.722924	1.28302	0.99054	1.12875	0.869851	1.09443	0.841446	0.963656	1.0957	1.04664	1.04567	0.751316	1.19499	0.90137	0.954545	0.95625	1.45714	0.962264	0.973038	1.22637	1.16914	0.613187	1.14514	1.24057	0.80781
	CY074506	H1N1	1.00069	0.920617	1.02944	1.02373	1.32427	1.09272	0.335118	1.13804	1.10743	0.903803	1.10343	0.804291	0.631663	1.14868	1.3587	1.06319	0.905679	1.01667	0.986752	1.13094	0.918552	0.869718	0.75711	1.31344	0.983426	1.06696	0.868073	1.16598	0.871607	0.98818	1.08144	1.01538	1.09089	0.750267	1.15654	0.879708	0.989373	0.975805	1.40161	0.912575	0.944089	1.31801	1.2455	0.488085	1.19111	1.14226	0.85079
	CY074514	H1N1	1.00069	0.92289	1.02944	1.0218	1.31334	1.09813	0.356306	1.12805	1.10223	0.895854	1.11089	0.810564	0.646775	1.14934	1.33275	1.06732	0.895269	1.01667	1.00126	1.13094	0.909356	0.867575	0.801099	1.32257	0.97489	1.07909	0.880991	1.15477	0.851243	0.990051	1.08604	1.03102	1.07162	0.758378	1.16904	0.889218	0.997605	0.973402	1.31826	0.918916	1.0434	1.25682	1.16644	0.455769	1.13231	1.15522	0.875538
	CY074522	H1N1	1.00128	0.91562	1.03319	1.02218	1.32336	1.09813	0.343024	1.13655	1.11107	0.897916	1.09839	0.809495	0.628611	1.15779	1.34916	1.0633	0.893545	0.9946	0.988693	1.16045	0.906461	0.961234	0.744485	1.27154	0.969614	1.0712	0.897286	1.14831	0.887236	0.988078	1.06891	1.01686	1.06351	0.797635	1.17574	0.86446	1.02532	0.843615	1.35704	0.95824	0.996976	1.29081	1.20353	0.468908	1.11987	1.18151	0.877437
	CY074530	H1N1	1.00069	0.92289	1.02944	1.0218	1.31334	1.09813	0.356306	1.12805	1.10223	0.895854	1.11089	0.810564	0.646775	1.14934	1.33275	1.06732	0.895269	1.01667	1.00126	1.13094	0.909356	0.867575	0.801099	1.32257	0.97489	1.07909	0.880991	1.15477	0.851243	0.990051	1.08604	1.03102	1.07162	0.758378	1.16904	0.889218	0.997605	0.973402	1.31826	0.918916	1.0434	1.25682	1.16644	0.455769	1.13231	1.15522	0.875538
	CY074538	H1N1	0.992755	0.919407	1.03931	1.02575	1.32566	1.10112	0.349499	1.12891	1.10653	0.898711	1.10117	0.811289	0.639712	1.15021	1.3367	1.06305	0.879839	1.01928	0.988515	1.16249	0.932942	0.907074	0.721152	1.27987	0.991212	1.08541	0.881383	1.11642	0.853263	0.968837	1.09522	1.03034	1.05252	0.753438	1.19836	0.886056	0.957325	0.953906	1.45357	0.959906	0.973698	1.24667	1.15996	0.610612	1.15501	1.24057	0.803141
	CY074546	H1N1	1.00353	0.917831	1.01868	1.03205	1.31938	1.10905	0.345966	1.12726	1.10184	0.895442	1.12106	0.801644	0.640956	1.14853	1.34121	1.06337	0.903804	1.01235	0.98434	1.13667	0.923998	0.87678	0.740809	1.3069	0.963419	1.03154	0.914474	1.17288	0.854237	1.01111	1.07816	1.01818	1.07984	0.770508	1.1814	0.857609	0.998074	0.968595	1.35034	0.914378	1.00277	1.3008	1.18344	0.471719	1.14839	1.1153	0.865322
	CY074554	H1N1	1.00353	0.917831	1.01868	1.03205	1.31938	1.10905	0.345966	1.12726	1.10184	0.895442	1.12106	0.801644	0.640956	1.14853	1.34121	1.06337	0.903804	1.01235	0.98434	1.13667	0.923998	0.87678	0.740809	1.3069	0.963419	1.03154	0.914474	1.17288	0.854237	1.01111	1.07816	1.01818	1.07984	0.770508	1.1814	0.857609	0.998074	0.968595	1.35034	0.914378	1.00277	1.3008	1.18344	0.471719	1.14839	1.1153	0.865322
	CY074562	H1N1	1.00069	0.920617	1.02944	1.02373	1.32427	1.09272	0.335118	1.13804	1.10743	0.903803	1.10343	0.804291	0.631663	1.14868	1.3587	1.06319	0.905679	1.01667	0.986752	1.13094	0.918552	0.869718	0.75711	1.31344	0.983426	1.06696	0.868073	1.16598	0.871607	0.98818	1.08144	1.01538	1.09089	0.750267	1.15654	0.879708	0.989373	0.975805	1.40161	0.912575	0.944089	1.31801	1.2455	0.488085	1.19111	1.14226	0.85079
	CY074570	H1N1	0.997596	0.91562	1.02616	1.03506	1.32336	1.11203	0.352481	1.11741	1.10908	0.89631	1.10906	0.801864	0.635276	1.14934	1.34158	1.06732	0.900151	1.02096	0.96802	1.1524	0.940667	0.870117	0.632812	1.32589	0.949873	1.07854	0.891547	1.19444	0.868637	0.984813	1.07775	1.02557	1.05174	0.7644	1.20317	0.877821	0.985135	1.0125	1.44643	0.867857	0.970227	1.25618	1.2609	0.460714	1.21609	1.16623	0.810728
	CY074578	H1N1	0.998737	0.921602	1.03373	1.02088	1.32168	1.09813	0.34364	1.13655	1.11165	0.889421	1.10234	0.810948	0.633273	1.15779	1.34386	1.0633	0.89468	0.988144	0.98995	1.16192	0.899434	0.953783	0.738714	1.29102	0.967877	1.08143	0.895678	1.14626	0.879587	0.988078	1.07505	1.01686	1.06486	0.792458	1.17724	0.865559	1.02532	0.843615	1.35704	0.95824	0.99519	1.30314	1.20137	0.468067	1.11022	1.18151	0.882479
	CY074586	H1N1	0.996207	0.913299	1.03242	1.03244	1.32	1.11203	0.353747	1.11741	1.11024	0.899528	1.10234	0.804743	0.639128	1.14934	1.33866	1.06732	0.895815	1.01979	0.976629	1.15109	0.940667	0.870117	0.632812	1.32589	0.967877	1.06928	0.877018	1.18419	0.861213	0.984813	1.08398	1.02557	1.06622	0.766343	1.17873	0.880051	0.985135	1.0125	1.44643	0.867857	0.966756	1.25169	1.27314	0.459066	1.2057	1.16623	0.815414
	CY074594	H1N1	0.996207	0.913299	1.03242	1.03244	1.32	1.11203	0.353747	1.11741	1.11024	0.899528	1.10234	0.804743	0.639128	1.14934	1.33866	1.06732	0.895815	1.01979	0.976629	1.15109	0.940667	0.870117	0.632812	1.32589	0.967877	1.06928	0.877018	1.18419	0.861213	0.984813	1.08398	1.02557	1.06622	0.766343	1.17873	0.880051	0.985135	1.0125	1.44643	0.867857	0.966756	1.25169	1.27314	0.459066	1.2057	1.16623	0.815414
	CY074602	H1N1	1.01156	0.911291	1.01904	1.02567	1.30689	1.08736	0.354555	1.14803	1.09183	0.901582	1.11835	0.81364	0.643773	1.16929	1.34564	1.0426	0.886307	0.991498	1.0151	1.14901	0.92093	0.878618	0.811296	1.28539	0.980782	1.07785	0.884048	1.13942	0.855211	0.968375	1.07564	1.05947	1.07546	0.764257	1.1591	0.889218	1.00253	0.978209	1.32477	0.906353	0.978095	1.2427	1.15867	0.607692	1.15788	1.15337	0.879468
	CY074610	H1N1	1.00465	0.9144	1.02258	1.02919	1.31445	1.10357	0.35526	1.12871	1.10564	0.903376	1.10631	0.804669	0.637115	1.15001	1.34627	1.0633	0.887934	1.00994	0.991601	1.15517	0.926291	0.878956	0.721429	1.31014	0.99378	1.0782	0.865516	1.13979	0.862841	0.986675	1.07979	1.02751	1.06166	0.771484	1.17689	0.885956	1.00055	0.970998	1.31501	0.916647	0.969551	1.24944	1.27086	0.458242	1.15385	1.15741	0.862069
	CY074618	H1N1	0.99734	0.917004	1.03297	1.02762	1.31508	1.10655	0.35351	1.12741	1.11083	0.898926	1.09893	0.807717	0.639528	1.14868	1.34361	1.06319	0.900992	1.03189	0.959744	1.15443	0.918668	0.865504	0.809302	1.30642	0.966139	1.06736	0.900071	1.1552	0.864157	0.98818	1.08769	1.01538	1.04802	0.794469	1.18023	0.885854	0.987568	0.951563	1.305	0.957547	1.03925	1.24944	1.17277	0.458242	1.19207	1.15304	0.86378
	CY074626	H1N1	1.00353	0.917831	1.01868	1.03205	1.31938	1.10905	0.345966	1.12726	1.10184	0.895442	1.12106	0.801644	0.640956	1.14853	1.34121	1.06337	0.903804	1.01235	0.98434	1.13667	0.923998	0.87678	0.740809	1.3069	0.963419	1.03154	0.914474	1.17288	0.854237	1.01111	1.07816	1.01818	1.07984	0.770508	1.1814	0.857609	0.998074	0.968595	1.35034	0.914378	1.00277	1.3008	1.18344	0.471719	1.14839	1.1153	0.865322
	CY074634	H1N1	0.99734	0.9144	1.03111	1.03113	1.31445	1.11754	0.34449	1.13085	1.11401	0.891622	1.10234	0.804743	0.638319	1.15218	1.3464	1.05917	0.890392	1.01734	0.988827	1.14832	0.926291	0.867969	0.742647	1.31014	0.989412	1.08143	0.877018	1.13036	0.861213	0.984813	1.07775	1.03346	1.05371	0.771484	1.18664	0.885956	1.01549	0.946875	1.33676	0.905189	0.990561	1.30314	1.20137	0.472568	1.15167	1.20143	0.860442
	CY074642	H1N1	0.992545	0.920749	1.04093	1.02379	1.32446	1.09573	0.350517	1.12829	1.10825	0.901328	1.09839	0.809421	0.638494	1.14958	1.33866	1.0671	0.880952	1.0302	0.984964	1.15831	0.93986	0.902308	0.717363	1.27315	0.985912	1.11045	0.869851	1.12113	0.827308	0.966995	1.09949	1.05026	1.05871	0.746483	1.1965	0.884682	0.954545	0.95625	1.45714	0.962264	0.968491	1.24	1.16914	0.613187	1.15281	1.23821	0.806275
	CY074650	H1N1	0.992545	0.920749	1.04093	1.02379	1.32446	1.09573	0.350517	1.12829	1.10825	0.901328	1.09839	0.809421	0.638494	1.14958	1.33866	1.0671	0.880952	1.0302	0.984964	1.15831	0.93986	0.902308	0.717363	1.27315	0.985912	1.11045	0.869851	1.12113	0.827308	0.966995	1.09949	1.05026	1.05871	0.746483	1.1965	0.884682	0.954545	0.95625	1.45714	0.962264	0.968491	1.24	1.16914	0.613187	1.15281	1.23821	0.806275
	CY074658	H1N1	0.995066	0.917073	1.03521	1.02864	1.32229	1.10112	0.350749	1.12891	1.10249	0.901926	1.10906	0.806437	0.643589	1.15021	1.33372	1.06305	0.879836	1.01433	0.988635	1.16621	0.932942	0.907074	0.721152	1.27987	0.971033	1.118	0.882632	1.12875	0.841446	0.963656	1.0957	1.04664	1.06305	0.755356	1.18624	0.88356	0.957325	0.953906	1.45357	0.959906	0.974782	1.24222	1.15583	0.614286	1.14514	1.24057	0.80781
	CY074666	H1N1	0.988882	0.932628	1.03761	1.02379	1.32122	1.10401	0.350287	1.12553	1.1258	0.890731	1.08764	0.803078	0.627485	1.13615	1.35666	1.07537	0.909136	0.974074	0.993556	1.14689	0.927889	0.91807	0.708225	1.28616	0.962558	1.12652	0.865608	1.16267	0.841822	0.949653	1.08686	1.0639	1.06263	0.735173	1.18139	0.907366	0.945072	0.935071	1.44268	1.00035	0.95339	1.25169	1.18282	0.618031	1.12959	1.24978	0.825472
	CY074674	H1N1	0.99987	0.915559	1.02723	1.03049	1.31612	1.10357	0.354623	1.12871	1.11024	0.901754	1.10234	0.803225	0.637922	1.15001	1.34386	1.0633	0.889265	1.01605	0.992563	1.14687	0.926291	0.878956	0.721429	1.31014	0.999056	1.07468	0.862694	1.13607	0.862841	0.986675	1.07979	1.02751	1.05238	0.770508	1.19112	0.884834	1.00055	0.970998	1.31501	0.916647	0.966756	1.25169	1.27314	0.459066	1.15385	1.15741	0.862069
	CY092344	H1N1	1.00099	0.919269	1.02593	1.02762	1.31833	1.09813	0.353747	1.13019	1.10365	0.899528	1.10969	0.806267	0.639528	1.15152	1.34119	1.06319	0.90495	1.02812	0.961071	1.15022	0.933375	0.83456	0.807309	1.3032	0.977332	1.07468	0.89424	1.13607	0.864157	0.98818	1.08769	1.01538	1.04419	0.794469	1.18619	0.885854	0.969894	0.973402	1.31826	0.96728	1.04601	1.25169	1.15932	0.459066	1.19207	1.15304	0.86378
	CY092352	H1N1	0.991176	0.93027	1.03871	1.0212	1.31788	1.10401	0.35155	1.12553	1.11662	0.89394	1.0955	0.805972	0.636879	1.13615	1.34589	1.07537	0.898086	0.969363	1.00329	1.15698	0.927889	0.91807	0.708225	1.28616	0.968023	1.12247	0.8625	1.1585	0.827308	0.949653	1.09949	1.0639	1.05749	0.737036	1.18439	0.909666	0.945072	0.935071	1.44268	1.00035	0.958804	1.24719	1.17857	0.615811	1.15281	1.24978	0.806275
	AB010292	HBV	1.16438	0.973518	0.969503	0.912032	1.17528	1.04707	0.531156	1.18681	0.944958	0.871508	1.43657	0.822127	0.740413	1.07555	1.13293	1.03352	1.10862	0.899311	1.003	0.973728	1.00718	1.04145	0.920117	0.987209	1.32418	0.750805	0.969654	0.994752	1.08467	1.12586	0.895233	0.914895	1.05261	0.781338	1.15326	1.04721	0.938333	0.927978	1.09555	1.07749	0.767369	1.39852	0.880316	0.974899	0.803532	1.06088	1.10128
	AB026811	HBV	1.17218	1.02163	0.967505	0.869369	1.17998	1.03621	0.525381	1.19296	0.948658	0.847893	1.45867	0.825625	0.72773	1.0676	1.12404	1.05557	0.92	1.045	1.01169	1.02472	1.00035	1.13894	0.863366	0.931119	1.31104	0.762609	1.02982	0.915232	1.06598	1.0286	0.929502	0.994691	1.15152	0.781385	1.03508	1.05355	0.970687	0.842582	1.09242	1.12205	0.836798	1.16279	0.954447	1.0572	0.954431	1.0188	1.08067
	AB026812	HBV	1.17218	1.01886	0.967505	0.87234	1.18269	1.03673	0.526589	1.18904	0.948658	0.849842	1.45867	0.823819	0.726138	1.06771	1.12158	1.05866	0.92	1.05025	1.01169	1.01899	1.00307	1.1288	0.865715	0.936827	1.31104	0.762609	1.02982	0.915232	1.06235	1.0251	0.926336	1.00266	1.15152	0.785312	1.03508	1.04767	0.972429	0.832941	1.09438	1.12789	0.836798	1.16279	0.954447	1.0572	0.959777	1.02451	1.07296
	AB026813	HBV	1.16009	1.02446	0.973746	0.871784	1.17813	1.03621	0.529091	1.19296	0.967464	0.845508	1.45048	0.823303	0.729752	1.06356	1.12088	1.05557	0.926535	1.03957	1.01846	1.01664	0.985739	1.13894	0.897647	0.931119	1.3106	0.759826	1.02606	0.911893	1.06598	1.03251	0.929502	0.994691	1.13834	0.782609	1.05021	1.0552	0.974907	0.842582	1.08171	1.12205	0.860008	1.15464	0.947756	1.04979	0.954431	1.01092	1.08067
	AB026814	HBV	1.17218	1.02163	0.967505	0.869369	1.17998	1.03621	0.525381	1.19296	0.95494	0.847893	1.45867	0.825625	0.72773	1.06356	1.12404	1.05557	0.92	1.045	1.01169	1.02472	1.00035	1.13894	0.863366	0.931119	1.30242	0.762609	1.02982	0.915232	1.06598	1.03251	0.929502	0.994691	1.15152	0.781385	1.03508	1.05355	0.970687	0.842582	1.09242	1.12205	0.831292	1.16279	0.954447	1.0572	0.954431	1.01092	1.08067
	AB026815	HBV	1.15984	1.01652	0.973788	0.879137	1.17998	1.03621	0.525381	1.19296	0.961223	0.858296	1.44588	0.820652	0.732614	1.05951	1.12902	1.05171	1.00096	1.08072	0.941524	0.960106	0.967435	1.10889	0.954475	0.950652	1.19587	0.803949	1.05247	0.942561	1.04711	1.02494	0.915125	1.02451	1.09726	0.816724	1.0889	1.02448	1.0015	0.842582	0.916226	1.15824	0.87174	1.10615	0.962893	1.06361	0.906848	1.02658	1.08952
	AB031262	HBV	1.17608	0.98647	0.97288	0.892169	1.17657	1.05916	0.534418	1.16756	0.934976	0.866483	1.45457	0.82671	0.745108	1.05483	1.11383	1.06019	0.933171	1.01305	1.01537	1.0268	0.913346	1.21371	0.971177	0.893696	1.24605	0.911035	0.990829	0.883428	1.12457	0.97863	0.916117	1.02007	1.13249	0.831673	1.05722	0.997793	1.06317	0.775988	1.11434	1.10339	0.745211	1.2383	0.907001	1.11447	0.851066	1.09588	1.00966
	AB031265	HBV	1.10986	1.02417	0.963917	0.899249	1.18371	1.06534	0.534612	1.15475	0.957576	0.862789	1.45446	0.818153	0.770785	1.0269	1.13322	1.0611	0.980238	0.967252	1.05528	0.969466	0.925802	1.19154	0.860515	0.91568	1.2231	0.849795	0.99384	0.975064	1.07868	1.05346	0.865565	1.01571	1.16815	0.835832	1.03234	1.00012	1.07642	0.773325	1.20836	1.08346	0.736284	1.40679	0.84132	1.03583	0.845498	1.09818	1.0531
	AB031267	HBV	1.19386	0.983909	0.924025	0.914813	1.15302	1.05143	0.567363	1.16976	0.966861	0.856297	1.43657	0.819351	0.727035	1.07469	1.12537	1.05245	1.0643	0.974844	0.947881	0.985105	0.95	1.08067	1.03082	0.959861	1.23045	0.756348	1.03531	0.971196	1.07842	1.08684	0.966297	0.90134	1.14178	0.781574	1.08021	1.01301	0.969875	0.853189	1.12622	1.09977	0.839194	1.38287	0.897461	0.918563	0.809211	1.03887	1.07185
	AB032431	HBV	1.19252	0.912699	0.987182	0.930946	1.16344	1.08606	0.545174	1.13563	0.993352	0.865865	1.44013	0.794781	0.69346	1.09448	1.10358	1.08339	1.0358	0.953804	0.971936	1.01484	0.91654	1.13407	1.01918	0.941631	1.38389	0.835995	0.897688	0.918272	0.920185	1.13204	0.91378	0.983189	0.982068	0.988064	1.06371	0.983023	1.05276	0.81184	1.14667	1.07188	0.766167	1.14216	0.938759	1.17853	0.96893	1.0018	1.05638
	AB032432	HBV	1.19218	0.95861	0.991956	0.882409	1.21959	1.06865	0.521473	1.11685	0.898375	0.916695	1.4329	0.836071	0.712533	1.02966	1.13024	1.11252	1.06028	1.0105	1.03403	0.879206	0.914615	1.12044	1.02937	0.958407	1.40204	0.848831	0.879575	0.954577	1.15126	0.934621	0.881987	1.06744	1.14726	0.772542	1.06336	1.01921	1.02505	0.826327	1.07094	1.10856	0.64905	1.42067	0.924361	0.976348	0.889239	1.05579	1.10363
	AB033550	HBV	1.16601	1.01886	0.958519	0.879137	1.17757	1.04098	0.530307	1.1876	0.964784	0.842252	1.47593	0.808424	0.72773	1.066	1.11096	1.06717	0.990398	1.03661	0.973753	0.976249	0.98842	1.10635	0.94295	0.940024	1.20703	0.803195	1.04158	0.940816	1.08814	1.0403	0.927381	0.972947	1.11281	0.83605	1.06689	1.0115	1.04987	0.811662	0.939976	1.13924	0.769481	1.11874	1.0516	1.02634	0.940056	1.04149	1.02828
	AB033551	HBV	1.17474	1.01623	0.972502	0.8628	1.19916	1.05494	0.521054	1.16183	0.928582	0.849317	1.47981	0.829781	0.726312	1.04848	1.10971	1.08741	0.944011	1.07617	0.974462	0.981344	1.01727	1.1349	0.82935	0.927753	1.20196	0.839501	1.03125	0.93424	1.06965	1.01237	0.92635	1.00989	1.12001	0.829449	1.07026	1.00666	0.991373	0.824112	1.0476	1.14372	0.812095	1.1711	0.983652	1.02217	0.936324	1.05283	1.04263
	AB033552	HBV	1.17474	1.02249	0.967596	0.860908	1.20053	1.05313	0.511942	1.1687	0.929898	0.846272	1.484	0.829134	0.724719	1.04738	1.11883	1.08264	0.944011	1.07082	0.98079	0.981344	1.01105	1.14991	0.841101	0.915698	1.20806	0.848966	1.01654	0.938977	1.07201	1.01459	0.920097	1.01211	1.13601	0.825323	1.05726	1.00666	0.994214	0.815729	1.00057	1.1633	0.827496	1.11174	1.00231	1.04155	0.931887	1.04784	1.0566
	AB033553	HBV	1.1654	1.0246	0.963534	0.869436	1.19282	1.0519	0.533167	1.16056	0.944764	0.841567	1.46921	0.831772	0.728578	1.051	1.11069	1.08264	0.955237	1.02118	0.987285	1.01928	0.979228	1.15524	0.890108	0.92212	1.18741	0.856659	1.04395	0.908469	1.05296	1.02293	0.913896	1.01899	1.12082	0.833525	1.06777	1.0053	1.00735	0.811897	1.03477	1.14404	0.965329	1.07782	0.939635	1.0391	0.935385	1.04652	1.05817
	AB033555	HBV	1.22633	0.997209	0.913097	0.883795	1.16002	1.08273	0.560407	1.1392	0.980507	0.817041	1.4257	0.855102	0.680957	1.0649	1.15339	1.07744	0.987251	1.03762	0.957842	0.99435	1.01996	1.12778	0.943162	0.890269	1.25789	0.829375	0.996555	0.919385	1.1587	1.05541	0.960288	0.900149	1.14237	0.789474	1.01687	1.05695	0.924047	0.846115	1.19431	1.12624	0.875818	1.24047	0.915309	1.00869	0.861394	1.08148	0.976293
	AB033556	HBV	1.17114	1.01944	0.964976	0.867999	1.20203	1.05555	0.513257	1.16322	0.933645	0.843208	1.48174	0.831221	0.722525	1.04973	1.12165	1.08114	0.957663	1.05091	0.979746	0.990419	1.00563	1.14859	0.840136	0.921022	1.19825	0.853029	1.03953	0.910069	1.05887	1.02181	0.908819	1.02153	1.13001	0.825241	1.05715	1.01247	0.988884	0.814793	1.03512	1.15787	0.91734	1.11706	0.942429	1.04008	0.937352	1.05399	1.04863
	AB033557	HBV	1.19111	0.984615	0.946328	0.902111	1.16923	1.05131	0.542373	1.17299	0.958945	0.839635	1.44997	0.838058	0.721689	1.08431	1.13063	1.03871	0.917969	1.03516	0.95	1.07432	1.01473	1.09753	1.00326	0.904174	1.27316	0.791553	1.02336	0.921657	1.10402	1.03076	0.890375	1.00489	1.16776	0.773026	1.05263	1.02418	1.01666	0.849701	0.979335	1.12242	0.850962	1.14166	0.933799	1.08762	0.914554	0.994647	1.07687
	AB033558	HBV	1.126	1.01033	0.99692	0.891666	1.1931	1.03719	0.556244	1.14609	0.952752	0.882503	1.4424	0.811714	0.751132	1.0475	1.08739	1.09001	0.928163	1.11069	1.03077	0.927267	0.882712	1.23731	0.997294	0.882909	1.50826	0.769774	0.968792	0.798822	1.04253	1.09457	0.942565	0.933551	1.15505	0.779429	1.07985	1.01156	1.01739	0.81438	1.16661	1.08717	0.793174	1.45175	0.858561	0.920658	1.04174	0.987814	1.0613
	AB033559	HBV	1.17889	0.978423	0.97677	0.892009	1.18333	1.05563	0.523876	1.16946	0.957742	0.904876	1.40212	0.815123	0.715567	1.03452	1.16446	1.06804	1.01563	1.04058	0.876623	1.03022	0.958433	1.15245	1.00407	0.900505	1.43872	0.767563	0.972873	0.871461	1.01837	1.21452	0.840373	0.925854	1.1526	0.864894	1.03221	0.959041	0.98314	0.834582	1.05877	1.13614	0.699378	1.44102	0.855376	1.00577	1.03688	0.972332	1.12441
	AB036905	HBV	1.22041	0.992032	0.938367	0.880881	1.16343	1.0935	0.521664	1.16203	0.950878	0.867718	1.44327	0.817255	0.708641	1.01983	1.15492	1.08561	0.968887	0.945512	1.03196	1.05008	1.15375	1.06683	0.94272	0.840223	1.41908	0.827421	0.971064	0.832376	0.921943	1.26128	0.80054	0.977773	1.10238	0.869017	1.08527	0.962939	1.01579	0.865667	1.07599	1.08057	0.702515	1.27122	1.01259	0.980436	0.909917	0.993119	1.19166
	AB036909	HBV	1.22041	0.992032	0.938367	0.880881	1.16343	1.0935	0.521664	1.16203	0.950878	0.867718	1.44327	0.817255	0.708641	1.01983	1.15492	1.08561	0.968887	0.945512	1.03196	1.05008	1.15375	1.06683	0.94272	0.840223	1.41908	0.827421	0.971064	0.832376	0.921943	1.26128	0.80054	0.977773	1.10238	0.869017	1.08527	0.962939	1.01579	0.865667	1.07599	1.08057	0.702515	1.27122	1.01259	0.980436	0.909917	0.993119	1.19166
	AB036910	HBV	1.21168	1.0221	0.927177	0.866519	1.15631	1.08793	0.519964	1.17516	0.9585	0.851313	1.43527	0.831113	0.717119	1.01307	1.17536	1.07115	0.995368	0.941351	1.0075	1.04977	1.08507	1.10906	0.996485	0.838123	1.36915	0.84597	0.986923	0.835959	0.904973	1.18848	0.850599	1.00829	1.08171	0.866883	1.09532	0.986453	1.05574	0.847856	1.05988	1.07176	0.739203	1.26981	1.00545	0.962003	0.890493	1.02585	1.17775
	AB036911	HBV	1.22328	0.985459	0.938361	0.883597	1.1618	1.0935	0.52239	1.16076	0.950872	0.868926	1.44729	0.812603	0.711787	1.02277	1.15037	1.08708	0.960316	0.946937	1.0281	1.06074	1.15982	1.07245	0.947681	0.828708	1.41711	0.82627	0.969713	0.836225	0.911494	1.25066	0.800355	0.987927	1.09826	0.874812	1.08679	0.958929	1.01579	0.865667	1.07599	1.08057	0.701537	1.26945	1.01118	0.98497	0.926694	1.00296	1.17081
	AB036912	HBV	1.22328	0.990646	0.937056	0.87965	1.1618	1.0935	0.521664	1.16203	0.94955	0.867718	1.44327	0.817255	0.712566	1.01983	1.15492	1.08561	0.960316	0.961203	1.0281	1.04615	1.15375	1.06683	0.942719	0.840223	1.41908	0.827421	0.971063	0.832375	0.915585	1.26128	0.80054	0.977773	1.09826	0.870232	1.08679	0.964286	1.01579	0.865667	1.07599	1.08057	0.702514	1.27122	1.01259	0.980435	0.903641	0.993119	1.19166
	AB036913	HBV	1.22383	0.993421	0.930827	0.88308	1.15986	1.0935	0.530518	1.15517	0.955816	0.865311	1.43527	0.820766	0.705478	1.02094	1.15787	1.08799	0.967531	0.963459	1.01273	1.04861	1.15892	1.06683	0.924415	0.84614	1.42321	0.835291	0.959443	0.835291	0.927375	1.2599	0.79629	0.976703	1.08927	0.871693	1.09592	0.965905	1.02035	0.865667	1.05509	1.07622	0.732026	1.25	1.02586	0.958334	0.876761	1.01183	1.18011
	AB036914	HBV	1.217	0.98546	0.943303	0.885533	1.15662	1.0935	0.521664	1.16737	0.94955	0.867718	1.44327	0.813251	0.718266	1.02501	1.15129	1.08027	0.970242	0.951818	1.02656	1.0457	1.14458	1.07245	0.947681	0.841702	1.40968	0.850284	0.964633	0.831844	0.938014	1.24793	0.798606	0.978215	1.10887	0.861837	1.08443	0.963229	1.02035	0.865667	1.07599	1.07681	0.702515	1.27122	1.01259	0.986342	0.915136	0.984653	1.19125
	AB036915	HBV	1.21987	0.988123	0.938359	0.883331	1.15885	1.09098	0.527689	1.16069	0.95087	0.869135	1.44507	0.814627	0.716479	1.02271	1.14833	1.08561	0.961657	0.962545	1.02954	1.04179	1.15508	1.06806	0.934555	0.841193	1.41513	0.825119	0.972554	0.83506	0.939041	1.26944	0.781197	0.972341	1.11621	0.871447	1.06696	0.960268	1.01696	0.866667	1.06667	1.08182	0.739938	1.25525	1.0042	0.973955	0.919341	0.989178	1.18818
	AB036916	HBV	1.217	0.984323	0.943303	0.885533	1.16046	1.09098	0.526221	1.16196	0.94955	0.871876	1.44327	0.813251	0.718266	1.02383	1.14639	1.08413	0.970241	0.951818	1.02656	1.0457	1.14079	1.07368	0.939474	0.84562	1.40968	0.845253	0.964632	0.831844	0.938014	1.24793	0.802018	0.974733	1.10392	0.874812	1.07959	0.958929	1.01696	0.866667	1.06667	1.08182	0.695627	1.29302	1.00266	0.976671	0.918335	1.00076	1.18688
	AB036917	HBV	1.217	0.984323	0.943303	0.885533	1.16046	1.09098	0.526221	1.16196	0.94955	0.871876	1.44327	0.813251	0.718266	1.02383	1.14639	1.08413	0.970241	0.951818	1.02656	1.0457	1.14079	1.07368	0.939474	0.84562	1.40968	0.845253	0.964632	0.831844	0.938014	1.24793	0.802018	0.974733	1.10392	0.874812	1.07959	0.958929	1.01696	0.866667	1.06667	1.08182	0.695627	1.29302	1.00266	0.976671	0.918335	1.00076	1.18688
	AB036918	HBV	1.22583	0.983555	0.93695	0.88546	1.159	1.08228	0.534548	1.16645	0.956335	0.869951	1.44589	0.807241	0.706321	1.03362	1.14527	1.083	0.968258	0.958751	1.04485	1.02525	1.11966	1.08255	0.948172	0.852246	1.40461	0.844578	0.979675	0.815819	0.96381	1.27377	0.78875	0.943839	1.10178	0.856682	1.09301	0.971072	1.04324	0.86551	1.06492	1.06302	0.696542	1.28343	0.999093	0.987929	0.912889	0.999228	1.16544
	AB036919	HBV	1.217	0.986599	0.943303	0.884564	1.15796	1.09174	0.522267	1.16338	0.94955	0.873892	1.44327	0.812361	0.71748	1.021	1.15003	1.08561	0.970242	0.951818	1.02656	1.0457	1.14326	1.07543	0.946587	0.84367	1.40968	0.845253	0.964633	0.831844	0.939041	1.25427	0.79948	0.972341	1.09232	0.878735	1.08443	0.963229	1.00791	0.87149	1.07897	1.08357	0.702515	1.26369	1.01259	0.986342	0.919341	0.993119	1.18313
	AB036920	HBV	1.2267	0.987471	0.933409	0.882812	1.16325	1.09197	0.525137	1.15923	0.945938	0.87008	1.44729	0.815276	0.710195	1.02142	1.15416	1.08651	0.958974	0.95986	1.03356	1.04469	1.15393	1.06342	0.937789	0.844104	1.43606	0.79838	0.976221	0.841837	0.919926	1.25352	0.802187	0.979105	1.09185	0.865154	1.10902	0.958659	1.02309	0.856183	1.06203	1.08895	0.69926	1.29122	1.00127	0.975313	0.907925	1.01232	1.18054
	AB037927	HBV	1.24029	0.96881	0.937753	0.882206	1.16257	1.06709	0.588041	1.12336	0.931373	0.858221	1.44486	0.850381	0.705765	1.06638	1.10499	1.09151	1.07637	1.05055	0.945646	0.891089	1.02071	1.08647	0.945519	0.925858	1.32387	0.902116	1.01638	0.790419	0.939583	1.12846	0.877522	1.00581	1.10995	0.880887	1.00967	1	0.995927	0.887425	0.991849	1.10943	0.940763	1.27177	0.916439	0.897233	0.90781	1.07274	1.08435
	AB037928	HBV	1.22187	0.980696	0.96327	0.866639	1.1604	1.0906	0.565466	1.11965	0.944132	0.858868	1.43161	0.84982	0.715708	1.03414	1.11286	1.10802	1.05452	1.07974	0.958435	0.874033	1.05715	1.08259	0.893065	0.917963	1.39543	0.855169	0.956126	0.846854	0.971643	1.12466	0.881103	0.995341	1.12065	0.85067	1.01272	1.02019	0.974932	0.867459	1.0553	1.1217	0.79513	1.34003	0.938286	0.933962	0.853531	1.10494	1.06559
	AB042282	HBV	1.20018	0.98895	0.962556	0.87739	1.16227	1.04172	0.539132	1.19149	0.9311	0.881274	1.43948	0.82744	0.740144	1.0582	1.1315	1.04857	0.95786	1.01533	1.02021	0.996602	1.00889	1.10939	0.954104	0.917351	1.25243	0.817762	1.02977	0.921214	1.11103	0.989595	0.918219	1.01676	1.15733	0.78242	1.09543	0.989317	0.943955	0.839376	1.05168	1.16013	0.829132	1.24316	0.908974	1.0267	0.960153	1.01255	1.04637
	AB042283	HBV	1.19111	0.990324	0.972378	0.875624	1.16389	1.04592	0.531698	1.19411	0.947285	0.87756	1.43372	0.820794	0.732966	1.05648	1.13419	1.05319	0.976563	1.02448	0.991936	0.990169	1.00889	1.10494	0.963367	0.917351	1.21683	0.810626	1.0366	0.946549	1.09554	0.996771	0.917307	1.02022	1.16776	0.781335	1.0798	0.993495	0.955577	0.832648	1.05763	1.15547	0.8698	1.21987	0.917605	1.00547	0.970902	1.0142	1.03949
	AB042284	HBV	1.15664	1.01279	0.973815	0.880819	1.18074	1.03148	0.530117	1.19011	0.961249	0.84195	1.44997	0.834518	0.729122	1.08082	1.12435	1.04309	0.920524	1.06289	1.01726	0.982802	0.984405	1.18314	0.904227	0.896319	1.16433	0.761291	1.03077	1.03937	1.05067	0.983521	0.942667	1.03638	1.17693	0.814331	1.0455	0.986854	1.01485	0.771712	1.08419	1.15271	0.861976	1.07117	1.04425	0.997535	0.954527	1.06535	1.01687
	AB042285	HBV	1.2168	1.0156	0.925681	0.866231	1.11406	1.06591	0.540131	1.20094	0.964521	0.861001	1.44307	0.822079	0.746751	1.0282	1.16119	1.05108	1.01584	1.07995	0.944272	0.922858	0.915164	1.12384	0.995706	0.958345	1.22345	0.834296	1.02163	0.929458	1.12782	0.943264	0.975384	1.00216	1.12031	0.789654	1.03627	1.07875	1.02453	0.801697	1.02231	1.14333	0.866104	1.09686	0.974789	1.06126	0.936804	1.03863	1.05431
	AB048701	HBV	1.14111	1.01284	0.99629	0.871513	1.2134	1.03814	0.508595	1.16905	0.983598	0.863552	1.41475	0.827725	0.690356	1.0546	1.16399	1.07371	0.967978	1.06222	0.951794	0.990183	1.07029	1.20105	0.854373	0.815066	1.44397	0.726935	0.956742	0.905135	0.853933	1.24449	0.891885	0.932501	1.17164	0.908436	0.996368	0.92952	0.929885	0.751431	1.17204	1.21712	0.694557	1.45303	0.782336	1.12142	0.974359	0.992384	1.08242
	AB048702	HBV	1.17275	0.980714	0.998663	0.877267	1.19921	1.04712	0.521156	1.16652	0.97322	0.894915	1.39702	0.81692	0.689985	1.04823	1.159	1.07998	0.986815	1.01565	0.936406	1.03771	0.955037	1.23104	0.956194	0.851118	1.44665	0.755152	0.960522	0.88535	0.89988	1.21571	0.887987	0.941413	1.182	0.901028	1.01047	0.908398	0.962324	0.75773	1.12937	1.19724	0.734139	1.52793	0.761626	1.00915	1.03052	0.988504	1.09151
	AB048703	HBV	1.16626	0.977997	1.00224	0.881718	1.19083	1.04712	0.536949	1.16095	0.970524	0.894915	1.39043	0.823862	0.704389	1.05058	1.14624	1.07686	0.989556	1.01847	0.933064	1.03478	0.959101	1.23104	0.928071	0.857112	1.46624	0.724497	0.979813	0.874283	0.874126	1.20623	0.892857	0.95941	1.19033	0.875538	0.991705	0.944015	0.951551	0.75773	1.16466	1.19337	0.712547	1.48299	0.807314	1.01571	1.05782	0.993246	1.0833
	AB048704	HBV	1.17776	0.963151	0.978553	0.902386	1.19007	1.05794	0.567308	1.13416	0.972475	0.848359	1.43029	0.826218	0.69377	1.09677	1.09161	1.08718	1.0346	1.02531	1.00981	0.913817	0.995563	1.10653	0.911956	0.943387	1.19519	0.818504	1.03378	0.943347	1.01173	1.16911	0.818511	0.975154	1.1586	0.86891	0.972471	0.99328	0.985092	0.891395	1.03411	1.09673	0.903211	1.32988	0.893127	0.915652	0.85015	1.03301	1.14548
	AB048705	HBV	1.19416	0.958697	0.974513	0.89883	1.16777	1.04674	0.563946	1.1652	0.98072	0.866806	1.43644	0.799675	0.697452	1.09083	1.09641	1.08249	1.01018	0.99973	1.05629	0.926354	0.962185	1.14761	0.935087	0.927852	1.20044	0.816131	0.999098	0.994071	1.06888	1.14986	0.808543	0.972035	1.1426	0.876893	0.969266	1.0048	1.00392	0.884221	1.04797	1.07862	0.914088	1.30505	0.900484	0.908339	0.827889	1.03503	1.13683
	AB049609	HBV	1.16054	1.00328	0.944617	0.910196	1.15763	1.05494	0.554117	1.17656	0.975895	0.841436	1.466	0.804069	0.742008	1.06702	1.10498	1.05709	0.899576	1.03207	0.999606	1.0517	1.01477	1.11028	0.911966	0.92626	1.18874	0.724843	1.09263	0.962662	1.08565	1.08828	0.881211	0.965105	1.18688	0.832274	1.01157	0.985797	1.0864	0.810144	0.97	1.10781	0.767094	1.09451	1.01844	1.10123	0.918437	1.02384	1.04834
	AB049610	HBV	1.16474	1.02054	0.978303	0.860673	1.162	1.03198	0.547734	1.19272	0.928453	0.860724	1.42834	0.858548	0.768285	1.06246	1.11963	1.03434	1.03869	1.08603	0.915481	0.918884	0.994748	1.11459	0.904479	0.942926	1.20891	0.818761	1.09537	0.869036	1.03669	1.05903	0.872235	1.02761	1.15116	0.785622	1.05123	1.04004	0.994441	0.834856	0.987041	1.14653	0.994184	1.10182	0.90991	1.02378	0.939387	1.01887	1.05383
	AB050018	HBV	1.16572	1.01997	0.968366	0.869829	1.18317	1.04707	0.524505	1.18203	0.949624	0.846478	1.45048	0.835972	0.733002	1.06017	1.12956	1.05477	0.942604	1.02884	0.983362	1.02756	0.976121	1.16368	0.905495	0.912904	1.23731	0.816109	1.00594	0.955645	1.12348	1.01744	0.899866	0.998736	1.1333	0.826983	1.04694	1.01685	1.00318	0.813765	1.08233	1.12697	0.879951	1.07969	0.988015	1.04756	0.937113	1.00533	1.07335
	AB059659	HBV	1.13803	1.04138	0.960277	0.874185	1.19157	1.05289	0.532303	1.16906	1.02223	0.861823	1.4052	0.794127	0.679366	1.0219	1.17349	1.10117	0.984941	0.899504	1.03104	1.0914	1.12755	1.02761	0.851923	0.923413	1.28782	0.788008	1.07235	0.823834	1.04471	1.15694	0.743645	1.05244	1.17918	0.937298	0.943345	0.939976	0.970507	0.885343	1.11632	1.08487	0.743896	1.24347	1.03503	0.955535	0.913205	1.03083	1.04389
	AB059660	HBV	1.1448	1.02217	0.95353	0.896076	1.19508	1.08726	0.509966	1.14932	1.02254	0.872042	1.39026	0.79874	0.677035	0.995538	1.20809	1.09735	1.0705	0.857679	0.953732	1.11011	1.06434	1.10119	0.877612	0.896153	1.35635	0.880271	0.979102	0.793791	1.03056	1.15982	0.744628	1.06617	1.13373	0.941124	1.00364	0.93227	1.04176	0.82884	1.03962	1.11	0.789571	1.17076	1.06765	0.938438	0.933099	1.03172	1.00944
	AB059661	HBV	1.15731	1.02217	0.952198	0.887104	1.17474	1.07486	0.509254	1.17896	1.02111	0.886102	1.4052	0.773557	0.687755	0.996644	1.19777	1.09582	1.02653	0.944817	0.943421	1.0669	1.06377	1.09702	0.877612	0.904755	1.32935	0.81216	1.03043	0.820543	1.06253	1.17155	0.716292	1.06253	1.15767	0.926536	1.0006	0.924194	1.05734	0.821982	1.05162	1.0958	0.790675	1.19333	1.02286	0.970065	0.896459	1.03093	1.08247
	AB064314	HBV	1.15251	0.930139	0.983405	0.95063	1.18518	1.04829	0.524761	1.17556	0.93454	0.881598	1.45499	0.811145	0.748981	1.10544	1.11344	1.01776	0.986838	1.05051	0.980237	0.967861	1.02155	1.06857	0.977742	0.931183	1.324	0.838805	0.989384	0.875275	0.905271	1.0709	0.824535	1.13446	1.12569	0.776371	1.09191	1.0147	1.00335	0.80002	0.993771	1.17061	0.648758	1.30827	0.874538	1.18901	0.831804	1.12189	1.10271
	AB064315	HBV	1.1526	1.02447	0.943124	0.892658	1.18517	1.06151	0.516355	1.17381	0.992762	0.903622	1.41631	0.770782	0.700317	0.99322	1.19167	1.10035	0.959184	0.972898	0.979299	1.07544	1.09172	1.1327	0.858824	0.855821	1.25358	0.826278	1.02955	0.889933	0.971753	1.16077	0.796897	1.04701	1.18061	0.938809	0.934824	0.938641	1.00834	0.82826	1.06913	1.12147	0.709	1.25594	1.05392	0.932895	0.856594	1.05681	1.0352
	AB064316	HBV	1.20424	1.01765	0.909916	0.886157	1.16521	1.03964	0.538198	1.1865	0.972669	0.860061	1.44464	0.814053	0.703147	1.05692	1.16864	1.05404	1.04929	0.934146	1.01057	0.995467	1.11688	1.01685	1.0625	0.872918	1.43884	0.803089	0.939081	0.862577	0.920637	1.1635	0.850985	1.01376	1.03981	0.875437	1.18554	0.951562	1.04388	0.792867	0.944445	1.15683	0.889311	1.2685	0.931373	0.93023	0.899341	1.09001	1.08217
	AB073855	HBV	1.14924	1.03415	0.946313	0.886159	1.19285	1.04215	0.520322	1.18222	0.952457	0.851436	1.45093	0.825688	0.73686	1.04629	1.14212	1.05789	1.07373	0.907178	0.966822	1.03742	1.05609	1.06956	0.89994	0.931297	1.28622	0.829966	0.967589	0.94393	1.1326	1.11107	0.921631	0.888657	1.0978	0.747546	1.18483	1.02584	0.958164	0.892645	1.01842	1.11664	0.651417	1.3801	0.909355	1.07966	0.746874	1.11223	1.04433
	AB074047	HBV	1.18824	1.00004	0.977311	0.863293	1.1276	1.05636	0.581529	1.17148	0.989761	0.880152	1.3934	0.816708	0.737194	1.04086	1.11052	1.08639	1.00437	1.00437	1.04095	0.939005	1.03842	1.09435	0.91446	0.922634	1.30649	0.860176	0.932186	0.936228	1.04265	1.08262	0.825314	1.04073	1.07563	0.756303	1.17497	1.03635	1.0501	0.771862	1.0137	1.15167	0.923962	1.17863	0.878998	1.05158	0.938704	1.01961	1.06639
	AB074755	HBV	1.17639	1.00524	0.945897	0.892118	1.15832	1.04551	0.566099	1.16623	0.958343	0.857084	1.45174	0.82054	0.743432	1.06021	1.104	1.06937	0.914619	1.0806	1.03195	0.963792	1.00119	1.17878	1.02116	0.840492	1.32707	0.917479	0.949591	0.844498	1.17558	0.984946	0.909523	0.988477	1.15167	0.769337	1.10318	1.00554	1.03873	0.770855	1.00167	1.16172	0.8569	1.09969	0.967726	1.07969	0.929844	1.03475	0.995464
	AB074756	HBV	1.1587	1.01861	0.98387	0.864762	1.17649	1.06595	0.534153	1.15551	0.958803	0.825029	1.46416	0.843098	0.739852	1.05415	1.09752	1.08234	0.950521	0.988542	1.01712	1.03501	1.02976	1.18589	0.856436	0.865	1.25844	0.861098	0.995046	0.900841	1.02551	1.03848	0.903106	1.02609	1.13569	0.821645	1.10707	0.965609	1.02674	0.787591	1.10508	1.12592	0.81887	1.07083	0.958988	1.1532	0.940191	1.05189	0.994514
	AB076678	HBV	1.17133	0.913783	0.986038	0.950131	1.17269	1.0891	0.521531	1.14556	0.942628	0.88341	1.46273	0.801795	0.745853	1.07626	1.10558	1.05294	1.03535	0.931818	1.05489	0.969091	0.972102	1.07022	0.926304	0.986161	1.28169	0.800182	1.00361	0.935037	0.965828	1.06172	0.80723	1.11545	1.14561	0.798701	1.04484	1.00636	0.953074	0.81184	1.01796	1.19972	0.756176	1.29825	0.830113	1.1601	0.874901	1.10254	1.10489
	AB078031	HBV	1.17847	0.99334	0.981102	0.874913	1.18279	1.03478	0.550256	1.16571	0.942877	0.892162	1.43575	0.816487	0.729094	1.05159	1.11062	1.08338	1.00792	1.04129	0.971671	0.956016	0.883786	1.21543	0.991042	0.915561	1.42699	0.861031	0.956951	0.809389	0.940593	1.17183	0.897336	0.95379	1.11742	0.853885	0.99449	1.04185	1.03621	0.75603	1.14462	1.12425	0.635529	1.44829	0.839806	1.08497	0.951399	0.958774	1.10055
	AB078032	HBV	1.17275	1.00007	0.988787	0.867595	1.18983	1.03238	0.548824	1.16436	0.944132	0.884513	1.43161	0.825437	0.726245	1.05444	1.10902	1.08338	1.02629	1.0439	0.972809	0.93182	0.876481	1.2106	0.987105	0.92738	1.41983	0.888807	0.952151	0.795448	0.923347	1.18043	0.860885	0.982705	1.12114	0.843501	1.00111	1.04611	1.03294	0.77175	1.11123	1.12556	0.636447	1.41859	0.84102	1.11448	0.957784	0.955072	1.11503
	AB078033	HBV	1.17889	0.9961	0.982408	0.871508	1.18608	1.03478	0.549462	1.16443	0.944132	0.890875	1.43161	0.819469	0.725445	1.05043	1.11286	1.08485	1.01563	1.04381	0.974026	0.942738	0.883786	1.21543	0.991042	0.915561	1.42905	0.862276	0.958333	0.805556	0.953245	1.17968	0.853123	0.974811	1.12013	0.85152	0.991736	1.04477	1.03621	0.75603	1.14462	1.12425	0.636447	1.45038	0.84102	1.07983	0.937532	0.959831	1.11119
	AB090268	HBV	1.15405	1.00709	0.974731	0.886562	1.19207	1.0377	0.546819	1.15778	0.949248	0.873838	1.43575	0.828959	0.736379	1.05179	1.11707	1.0724	1.01061	1.03299	0.948785	0.98112	0.886832	1.20383	1.03001	0.909421	1.45703	0.804684	0.963205	0.827355	0.948735	1.17571	0.877531	0.962454	1.13615	0.825651	1.0577	1.00334	1.01703	0.789479	1.08652	1.13292	0.637452	1.41513	0.879448	1.07556	0.948619	0.968719	1.10191
	AB090269	HBV	1.14857	0.996012	0.983622	0.894341	1.19624	1.05085	0.535506	1.1516	0.952096	0.872875	1.42714	0.83253	0.735668	1.0495	1.12341	1.07087	0.906233	1.08478	0.956579	1.02858	0.908986	1.22668	1.01485	0.876216	1.44986	0.849733	0.967712	0.780545	0.995643	1.16635	0.877496	0.947696	1.13312	0.820251	1.06006	1.00651	1.05184	0.736902	1.06556	1.15877	0.600066	1.49663	0.835115	1.09169	0.932091	0.971079	1.11414
	AB090270	HBV	1.15695	0.995435	0.998831	0.876623	1.19555	1.03338	0.541458	1.16314	0.941573	0.879199	1.4291	0.834931	0.73617	1.06111	1.10818	1.07091	1.00139	1.01997	0.969494	0.988107	0.873147	1.20282	1.05093	0.915573	1.45929	0.860028	0.963531	0.774677	0.958164	1.17826	0.871415	0.957451	1.11055	0.847728	1.02775	1.02862	1.03231	0.766058	1.06632	1.14627	0.648114	1.46221	0.828552	1.07963	0.965236	0.944575	1.12141
	AB091255	HBV	1.20153	0.904935	0.989028	0.929489	1.15631	1.08424	0.542703	1.14772	0.982885	0.877902	1.43029	0.797048	0.700692	1.09405	1.10981	1.07252	1.0418	0.958454	0.959942	1.01375	0.912947	1.13077	1.0293	0.944145	1.4191	0.820365	0.89314	0.911982	0.948195	1.15716	0.886993	0.966536	1.00013	0.988406	1.08496	0.945552	1.07994	0.803568	1.08229	1.07961	0.775368	1.16958	0.93984	1.13415	0.997651	0.996145	1.05177
	AB091256	HBV	1.21969	0.901284	0.989758	0.918381	1.18325	1.08606	0.512372	1.14545	0.9712	0.853954	1.45569	0.812077	0.670941	1.1126	1.11976	1.07087	1.07017	0.912352	0.954127	1.03012	0.960894	1.17229	0.900838	0.912677	1.50478	0.820313	0.886824	0.842391	1.03664	1.06132	0.870793	1.02501	0.981981	0.970165	1.06564	0.99795	1.08323	0.78432	1.1825	1.06036	0.7431	1.09375	0.98536	1.17754	0.948423	1.03506	1.05783
	AB100695	HBV	1.19069	0.985829	0.909418	0.930017	1.13035	1.0968	0.590035	1.13025	1.00222	0.828119	1.38963	0.854066	0.724435	1.05244	1.15348	1.04857	1.10484	0.959716	0.941595	0.964767	0.928423	1.06732	0.990861	0.998615	1.20937	0.795918	0.983965	1.01337	1.03556	1.1368	0.917133	0.922417	1.09324	0.724952	1.16622	1.05845	0.93086	0.896227	1.16235	1.0833	0.740741	1.42105	0.87406	1.01633	0.824275	1.05199	1.05227
	AB106564	HBV	1.19313	0.912208	1.00169	0.919661	1.15875	1.09032	0.522636	1.16042	0.989472	0.86416	1.43579	0.795714	0.689745	1.08997	1.12427	1.07312	1.07848	0.9012	0.994497	1.00249	0.907763	1.12611	1.07953	0.931178	1.46567	0.853074	0.867269	0.863415	1.0338	1.09061	0.880307	0.99087	1.00249	0.922875	1.04105	1.04269	1.04379	0.862568	1.16441	1.03205	0.778878	1.13334	0.97012	1.13063	0.985208	1.02037	1.05238
	AB106895	HBV	1.16279	1.01163	0.962609	0.884739	1.18447	1.03332	0.545856	1.17533	0.956317	0.847376	1.46694	0.819783	0.728321	1.07436	1.10471	1.0641	0.890569	1.05727	1.0001	1.0356	1.01904	1.16181	0.921273	0.876375	1.15523	0.850475	1.05389	0.929818	1.07976	1.02065	0.955476	0.972497	1.16568	0.826428	1.09518	0.942902	0.992271	0.824162	0.914634	1.18564	0.75307	1.15665	1.00409	1.06748	0.944441	1.01103	1.0471
	AB109475	HBV	1.16913	0.998928	0.971978	0.884364	1.19459	1.04064	0.547946	1.15239	0.933862	0.881011	1.43824	0.831896	0.734554	1.05023	1.11424	1.07772	1.01986	1.02875	0.959865	0.967128	0.873845	1.2355	1.03699	0.89082	1.44818	0.856169	0.981025	0.768628	0.982528	1.16221	0.878496	0.956654	1.10372	0.851382	1.03879	1.02176	1.04855	0.748411	1.05218	1.15441	0.647059	1.44996	0.845351	1.07059	0.935144	0.955322	1.11094
	AB109476	HBV	1.18364	0.993638	0.970764	0.877824	1.19851	1.03821	0.543508	1.15358	0.926349	0.882528	1.43991	0.836139	0.723482	1.0554	1.11992	1.07862	1.02051	1.03103	0.919968	0.997253	0.886246	1.23694	1.04848	0.876216	1.42296	0.853698	0.982722	0.793781	0.965604	1.18087	0.881383	0.945389	1.09223	0.8636	1.05447	1.00578	1.0408	0.749287	1.06384	1.15576	0.656042	1.46009	0.823524	1.07807	0.924043	0.94953	1.12309
	AB109477	HBV	1.16015	0.999143	0.988902	0.87882	1.19485	1.03821	0.543508	1.15667	0.937862	0.882528	1.43324	0.832476	0.738789	1.05078	1.10997	1.07682	1.02	0.998969	0.980645	0.981319	0.874867	1.23694	1.04848	0.885582	1.42537	0.842683	0.995289	0.783539	0.983624	1.16662	0.866484	0.960603	1.13017	0.850204	1.02397	1.00886	1.03434	0.764272	1.06384	1.14762	0.65158	1.46009	0.827354	1.07807	0.903503	0.959453	1.12518
	AB109478	HBV	1.15057	1.00453	0.974208	0.891563	1.183	1.04337	0.545085	1.15654	0.967799	0.874295	1.43132	0.821209	0.732527	1.04697	1.12725	1.07389	1.00416	1.04595	0.953947	0.969417	0.904254	1.22304	0.995276	0.889447	1.43256	0.806733	1.00384	0.783753	0.971906	1.16428	0.891281	0.949691	1.13487	0.824873	1.04852	1.01351	1.03853	0.772799	1.05244	1.14377	0.628811	1.46529	0.835719	1.09526	0.9253	0.953992	1.11371
	AB109479	HBV	1.15027	1.00207	0.9821	0.888135	1.21276	1.03045	0.540654	1.15109	0.937748	0.870452	1.43991	0.83844	0.729711	1.06506	1.11119	1.07153	0.996409	1.03453	1.00682	0.946427	0.907171	1.2271	1.04862	0.870736	1.41574	0.803005	1.01132	0.805674	1.00541	1.15659	0.851499	0.96834	1.12898	0.837266	1.01359	1.03239	1.02928	0.740534	1.08766	1.1612	0.653649	1.45925	0.831759	1.08229	0.875445	0.973666	1.13594
	AB110075	HBV	1.16626	0.99232	0.979686	0.887506	1.19905	1.04116	0.543846	1.15131	0.928793	0.883076	1.43824	0.834191	0.73798	1.05332	1.11058	1.07447	1.00935	0.984402	0.981845	1.00666	0.900032	1.25068	1.05569	0.850731	1.41781	0.85061	0.995392	0.786145	1.00647	1.15521	0.854122	0.968818	1.12426	0.859061	1.03062	0.997892	1.03504	0.752948	1.06456	1.15655	0.657941	1.46432	0.822102	1.07468	0.889723	0.954753	1.12926
	AB111112	HBV	1.16741	1.01394	0.955551	0.886541	1.15342	1.04217	0.535723	1.20046	0.988053	0.85825	1.4241	0.811498	0.741288	1.05725	1.14324	1.04214	0.937923	1.0696	1.01194	0.948168	1.02129	1.12165	0.896235	0.924537	1.19563	0.801381	1.01867	0.996453	1.11991	1.02053	0.919318	0.98557	1.18862	0.790159	1.08217	0.972123	0.969298	0.839942	1.09992	1.10944	0.735771	1.20207	0.975324	1.09903	0.927362	0.981775	1.05834
	AB111113	HBV	1.17008	1.00596	0.957931	0.88873	1.1337	1.05259	0.555579	1.18908	1.00324	0.855156	1.41085	0.817518	0.738944	1.05462	1.13431	1.05236	0.962659	1.08263	0.998503	0.936654	1.05529	1.1253	0.820988	0.918859	1.16456	0.795963	0.999556	1.04139	1.14607	1.0534	0.921348	0.934226	1.13854	0.766177	1.08961	1.0354	1.01514	0.799439	1.14681	1.10223	0.736559	1.24048	0.945871	1.0913	0.911661	0.987597	1.10247
	AB111114	HBV	1.15664	1.01001	0.960747	0.892569	1.15794	1.04044	0.543124	1.19547	0.973224	0.868999	1.43603	0.805627	0.745442	1.05315	1.12887	1.05161	0.94098	1.06826	0.998895	0.972001	1.08646	1.09206	0.838865	0.913764	1.18715	0.826763	1.04019	0.943122	1.08195	1.00055	0.92206	1.01893	1.18591	0.804299	1.07546	0.962507	0.952545	0.806927	1.08029	1.16952	0.739988	1.17217	1.04699	1.006	0.953925	1.0482	1.01928
	AB111116	HBV	1.16451	1.00939	0.925651	0.922041	1.17486	1.05925	0.547681	1.15795	0.9778	0.849465	1.45303	0.807964	0.732649	1.0554	1.116	1.06562	0.949147	1.06394	1.02163	0.969897	1.01321	1.16008	0.808966	0.926381	1.21671	0.853132	1.02606	0.900528	1.0824	1.01508	0.916326	1.01324	1.18294	0.815465	1.00522	0.999543	0.929116	0.867427	1.06478	1.14187	0.835102	1.09882	0.980612	1.08737	0.940432	0.999447	1.04256
	AB111117	HBV	1.15006	0.996824	0.954331	0.917046	1.17615	1.05789	0.551624	1.15858	0.985932	0.843349	1.43643	0.818118	0.729693	1.06754	1.11562	1.05984	0.911643	1.04693	1.02776	1.00123	0.983558	1.14246	0.903846	0.927211	1.22882	0.823358	1.01371	0.935099	1.0849	1.03724	0.886619	1.01219	1.14828	0.84229	1.03317	0.992816	0.968272	0.844208	1.02108	1.15042	0.783284	1.15276	1.02127	1.02855	0.939069	1.01474	1.04865
	AB111118	HBV	1.20735	1.01112	0.923502	0.887606	1.1382	1.03649	0.53279	1.209	0.957706	0.865067	1.43987	0.830412	0.739672	1.05948	1.16363	1.02155	0.886858	1.04811	1.12022	0.975127	1.02626	1.16008	0.852459	0.902663	1.34333	0.702576	1.02146	0.952159	1.14186	0.99131	0.980643	0.929836	1.16385	0.769935	0.995146	1.0734	0.960688	0.819236	1.12202	1.13159	0.8	1.25166	0.896552	1.07006	0.914805	1.01998	1.07968
	AB111119	HBV	1.17544	1.00837	0.973194	0.870575	1.18843	1.05248	0.523977	1.17544	0.954479	0.850814	1.44688	0.828561	0.714067	1.06156	1.12448	1.07104	0.95867	1.04549	0.948684	1.0233	0.97661	1.18678	0.875935	0.903061	1.19826	0.78252	1.05616	0.954861	1.05279	1.04042	0.876405	1.03582	1.1992	0.796228	1.00039	1.01702	0.991712	0.816627	1.01195	1.15854	0.69404	1.16548	1.01571	1.09559	0.97265	1.02772	1.0519
	AB111120	HBV	1.15958	1.0121	0.974614	0.877671	1.18589	1.04764	0.525712	1.17808	0.962119	0.848427	1.44412	0.829172	0.72164	1.06434	1.12708	1.06177	0.8918	1.08343	0.982228	1.02152	0.964799	1.19535	0.869087	0.908046	1.24301	0.810878	1.0039	0.955205	1.09429	1.02381	0.914121	0.997445	1.18883	0.803814	1.02023	1.00556	0.989715	0.818511	1.04926	1.14502	0.731387	1.20926	0.961356	1.09599	0.933924	1.04313	1.05174
	AB111121	HBV	1.18781	1.01444	0.945015	0.876426	1.15208	1.05432	0.534702	1.19018	0.957615	0.856562	1.45638	0.817727	0.739332	1.04494	1.13684	1.05789	0.919244	1.03787	1.00139	1.02796	0.953329	1.13866	0.939162	0.939017	1.27316	0.772364	0.998062	0.978537	1.11225	1.00216	0.937518	0.988049	1.16312	0.785543	1.06342	1.01589	1.00263	0.819432	0.981511	1.15808	0.814001	1.1248	0.999273	1.04783	1.00211	1.00156	1.02938
	AB111122	HBV	1.17835	1.00794	0.950917	0.884959	1.16066	1.05012	0.542023	1.18458	0.963429	0.867236	1.44006	0.812635	0.732549	1.04665	1.13669	1.06177	0.949974	1.03094	0.969895	1.02903	0.949739	1.14899	0.925926	0.938322	1.27751	0.75282	1.03176	0.948337	1.14855	1.01447	0.905117	0.984379	1.14398	0.815657	1.08333	0.985185	1.01316	0.798	0.966667	1.17466	0.836611	1.13016	0.955905	1.08162	0.978717	0.998168	1.03425
	AB111123	HBV	1.19731	0.996568	0.952221	0.880543	1.16522	1.04411	0.541882	1.18737	0.945956	0.877332	1.44235	0.814675	0.728047	1.05364	1.1326	1.06099	0.94714	1.03308	0.981729	1.02122	0.923932	1.13859	0.981783	0.94842	1.24259	0.745008	1.04926	0.972481	1.13106	1.01453	0.912183	0.988416	1.14535	0.809717	1.05956	1.00559	1.02016	0.824207	0.939785	1.15468	0.854431	1.11843	0.982832	1.03513	0.984134	0.989289	1.03299
	AB111124	HBV	1.16188	0.99615	0.959569	0.901696	1.16895	1.04152	0.544247	1.18074	0.978261	0.853003	1.43714	0.818626	0.727174	1.07488	1.12811	1.04857	0.929443	1.06545	0.961546	1.02067	1.03975	1.14344	0.894231	0.885714	1.17131	0.817943	1.06725	0.925087	1.10896	0.982201	0.887573	1.05098	1.13906	0.808563	1.09082	0.988359	0.989879	0.816447	1.06037	1.14081	0.910583	1.12765	0.911745	1.07927	0.983218	1.05786	1.02746
	AB111125	HBV	1.16155	0.994571	0.963157	0.900218	1.17217	1.03536	0.539636	1.18748	0.975585	0.859226	1.43714	0.814529	0.725982	1.0773	1.12935	1.04699	0.92236	1.06284	0.977436	1.01816	1.03406	1.15156	0.901872	0.881654	1.16376	0.835563	1.06037	0.924758	1.10774	0.981122	0.886597	1.05372	1.14775	0.807271	1.08206	0.98678	0.992594	0.814237	1.04349	1.14497	0.919424	1.08975	0.920596	1.09643	0.978763	1.05307	1.02281
	AB111946	HBV	1.19731	0.993743	0.936053	0.897213	1.18007	1.0493	0.545091	1.1653	0.942335	0.854325	1.45048	0.834903	0.72262	1.06819	1.12957	1.054	0.850493	1.01036	1.10164	1.04859	0.946272	1.18381	0.907602	0.920808	1.27248	0.907523	0.983663	0.870154	1.20283	0.98059	0.84416	1.03865	1.17807	0.805921	0.996115	1.02418	1.04363	0.847669	1.09275	1.0605	0.865962	1.17437	0.929529	1.04559	0.879964	1.05386	1.0428
	AB112063	HBV	1.16508	1.01554	0.944406	0.892293	1.17802	1.05798	0.556302	1.15058	0.956832	0.852651	1.44412	0.828755	0.731388	1.0445	1.12331	1.07744	0.90842	0.966875	1.0477	1.07741	0.95625	1.29277	0.935047	0.802128	1.24534	0.912709	0.94789	0.929891	1.1882	1.02497	0.902149	0.954158	1.14404	0.815862	1.0735	0.994536	1.06928	0.813858	1.07758	1.07793	0.862969	1.17501	0.878175	1.12082	0.878156	1.06674	1.01381
	AB112065	HBV	1.16155	0.99687	0.974879	0.889507	1.1698	1.05735	0.538676	1.16617	0.96238	0.850263	1.44053	0.833756	0.740454	1.06052	1.11833	1.06019	0.941985	0.966216	1.04401	1.04414	0.901841	1.21993	0.951881	0.907257	1.23077	0.896958	1.0164	0.864732	1.12408	1.08015	0.883205	0.949765	1.15274	0.794565	1.05942	1.01361	1.07017	0.80045	1.06867	1.09041	0.761905	1.15747	0.994877	1.07456	0.910901	1.06272	0.996298
	AB112066	HBV	1.15003	1.0181	0.975442	0.877904	1.181	1.0519	0.545765	1.16288	0.987868	0.852433	1.402	0.836639	0.716955	1.04863	1.14042	1.07115	0.976904	1.01934	1.00452	0.98301	0.936423	1.19619	0.910381	0.914737	1.25498	0.94019	0.943943	0.89081	1.02834	1.07836	0.924163	0.974676	1.11086	0.799073	1.09777	1.02713	1.06153	0.797653	1.07222	1.09867	0.810303	1.15772	0.920491	1.13016	0.930923	1.05256	1.01449
	AB112348	HBV	1.12287	1.04068	1.01345	0.850328	1.15402	1.06959	0.555882	1.16069	0.988422	0.841616	1.40677	0.84269	0.76725	1.02271	1.09402	1.08946	0.967004	1.00432	1.03131	0.983044	0.996376	1.18461	0.842371	0.900436	1.22738	0.925012	0.928916	0.95365	1.07065	0.958858	0.922802	1.058	1.08327	0.811528	1.13095	1.01601	1.08375	0.818448	1.1668	1.0307	0.886904	1.15334	0.927623	1.05362	0.915995	1.06527	0.993291
	AB112471	HBV	1.17639	0.994548	0.964714	0.887369	1.1791	1.06405	0.519594	1.17398	0.983148	0.844997	1.44059	0.814659	0.704108	1.06276	1.13558	1.07339	0.933674	1.00105	1.02288	1.03516	0.960332	1.19982	0.937051	0.883505	1.19546	0.905171	0.95458	0.96603	1.11908	1.01708	0.925638	0.983068	1.12041	0.803855	1.09466	1.00321	1.07336	0.783722	1.06871	1.10134	0.8125	1.16632	0.914605	1.13805	0.941432	1.05311	0.986743
	AB113875	HBV	1.1406	1.00494	0.967965	0.903439	1.17243	1.03725	0.547933	1.18056	0.967965	0.861037	1.43543	0.81902	0.748009	1.06618	1.11866	1.0477	0.9605	1.11191	0.940849	0.955226	0.948883	1.15459	0.918519	0.940478	1.10865	0.827506	1.09231	0.943559	1.0766	0.952849	0.914315	1.07352	1.17043	0.798024	1.07365	0.98543	0.974186	0.808481	1.0546	1.16183	0.910256	1.10649	0.901587	1.11324	0.937447	1.07019	1.02278
	AB113876	HBV	1.1406	1.00494	0.967965	0.903439	1.17243	1.03725	0.547933	1.18056	0.967965	0.861037	1.43543	0.81902	0.748009	1.06618	1.11866	1.0477	0.9605	1.11191	0.940849	0.955226	0.948883	1.15459	0.918519	0.940478	1.10865	0.827506	1.09231	0.943559	1.0766	0.952849	0.914315	1.07352	1.17043	0.798024	1.07365	0.98543	0.974186	0.808481	1.0546	1.16183	0.910256	1.10649	0.901587	1.11324	0.937447	1.07019	1.02278
	AB113878	HBV	1.16121	1.01636	0.966726	0.875544	1.1824	1.03621	0.531333	1.18574	0.966726	0.8543	1.44355	0.82085	0.719892	1.06717	1.13308	1.05935	0.973802	1.06617	0.944588	0.986569	0.991953	1.12766	0.846438	0.95268	1.28008	0.802533	1.02872	0.890986	1.11734	1.09438	0.846321	0.972305	1.14154	0.802949	1.07971	1.00506	0.999601	0.828055	1.08171	1.11685	0.8454	1.14275	0.92549	1.10718	0.945713	1.02486	1.00913
	AB113879	HBV	1.148	1.02036	0.983521	0.872544	1.18956	1.05611	0.547869	1.15486	0.977256	0.844844	1.43256	0.826771	0.718858	1.0495	1.10896	1.08919	0.919347	1.04204	1.04667	0.978142	1.00563	1.11797	0.863946	0.942185	1.22954	0.830342	0.997135	0.95713	1.10055	0.99377	0.942218	0.999918	1.16365	0.806446	1.04184	1.01705	1.0039	0.841459	1.03961	1.12214	0.81614	1.13713	0.994899	1.04326	0.942722	1.00646	1.06438
	AB115417	HBV	1.17776	1.01692	0.906884	0.906631	1.13656	1.07604	0.566746	1.16157	0.992095	0.839815	1.4343	0.815498	0.725305	1.03712	1.15487	1.06854	0.9607	1.03243	0.91755	1.05857	1.03231	1.15796	0.93369	0.855882	1.11871	0.883189	1.07338	0.89416	1.13514	1.0368	0.968421	0.916031	1.16684	0.810307	1.08766	0.963608	1.02105	0.818962	1.02706	1.1371	0.917178	1.11656	0.969298	1.00932	0.9	1.05291	0.987594
	AB116076	HBV	1.16458	0.912336	1.00397	0.942519	1.20149	1.04053	0.508967	1.17981	0.90542	0.907746	1.45858	0.809783	0.745359	1.10607	1.11345	1.01946	0.955582	1.07988	1.07513	0.894114	1.06646	1.0879	0.83415	0.925471	1.38287	0.800028	0.999591	0.865031	0.951152	1.05794	0.795779	1.14286	1.14489	0.773916	1.09554	0.989627	0.988348	0.783574	1.09952	1.16035	0.494425	1.34438	0.872165	1.27191	0.849597	1.09159	1.11165
	AB116077	HBV	1.13811	0.931391	1.0012	0.947706	1.18677	1.04829	0.521721	1.17448	0.952059	0.885344	1.44799	0.800921	0.746678	1.10056	1.10819	1.02842	0.976989	1.06523	1.02854	0.923699	1.00191	1.10673	0.893559	0.944206	1.36925	0.799226	0.986142	0.871706	0.967949	1.0415	0.811157	1.13521	1.12539	0.758473	1.0963	1.02917	1.00335	0.785474	1.03966	1.16651	0.59811	1.3159	0.891414	1.21098	0.832571	1.09929	1.10874
	AB116078	HBV	1.13781	0.938878	0.99851	0.942469	1.18858	1.04399	0.526991	1.17296	0.943377	0.885344	1.44799	0.807742	0.751105	1.09888	1.1056	1.02903	0.969648	1.09178	1.02604	0.906843	0.987082	1.09947	0.967341	0.937439	1.35001	0.825007	0.986142	0.866258	0.964532	1.08276	0.775282	1.12523	1.13392	0.765913	1.11383	1.00105	1.01822	0.777287	0.99786	1.17542	0.641818	1.30274	0.850982	1.2355	0.828338	1.08107	1.12973
	AB116079	HBV	1.14426	0.931753	0.999652	0.943791	1.19224	1.03918	0.534023	1.17156	0.938323	0.884802	1.44858	0.810247	0.746365	1.10989	1.0971	1.02736	0.974359	1.06237	1.02577	0.930612	1	1.09465	0.960784	0.933333	1.33618	0.823611	1.00081	0.864535	0.980876	1.04087	0.80308	1.13407	1.11765	0.769992	1.12695	1.00075	1.02058	0.793782	0.980554	1.16561	0.681469	1.27503	0.861183	1.20887	0.838099	1.10308	1.10459
	AB116080	HBV	1.1297	0.941959	1.00714	0.940244	1.19749	1.03679	0.533408	1.17021	0.945733	0.878555	1.44217	0.81528	0.747374	1.10862	1.0971	1.02736	0.963542	1.06605	1.05755	0.909188	1.0057	1.10327	0.951658	0.924468	1.31941	0.823461	0.999133	0.880646	0.985906	1.04621	0.807198	1.12207	1.12884	0.757589	1.11389	1.0162	1.01748	0.794696	0.981683	1.16695	0.677044	1.28262	0.865011	1.2014	0.838099	1.10308	1.10459
	AB116081	HBV	1.16103	0.931732	0.987657	0.938723	1.18086	1.03918	0.531787	1.17978	0.932446	0.874027	1.46506	0.814844	0.747147	1.11401	1.09827	1.02341	0.9685	1.07567	1.04115	0.912245	1.01843	1.0888	0.965108	0.921873	1.32519	0.817743	1.00753	0.870337	0.974588	1.03703	0.806781	1.13844	1.14736	0.773258	1.07385	1.0104	1.02488	0.779082	0.990262	1.16993	0.642913	1.30353	0.864803	1.21395	0.826923	1.11457	1.11644
	AB116082	HBV	1.17214	0.933277	0.961239	0.948071	1.18047	1.06662	0.554496	1.13176	0.936592	0.893654	1.44661	0.811385	0.74156	1.07435	1.10689	1.06057	1.05137	0.974651	1.0143	0.947276	1.02703	1.10766	0.762792	0.97121	1.2694	0.864999	0.979021	0.914055	0.86383	1.0766	0.905784	1.0801	1.06934	0.828275	1.0641	1.04303	0.890814	0.846766	1.13195	1.17769	0.894226	1.26915	0.834069	1.04878	0.906187	1.08025	1.11493
	AB116083	HBV	1.16997	0.920137	0.965115	0.960253	1.18518	1.08695	0.552768	1.11086	0.952742	0.871673	1.45319	0.813458	0.722567	1.08227	1.1065	1.06763	1.03126	1.00584	0.996556	0.95286	0.992937	1.11617	0.859845	0.951686	1.22378	0.848186	1.0152	0.919733	0.949453	1.05515	0.844319	1.09878	1.1245	0.78481	1.00617	1.07231	0.924334	0.83882	1.11903	1.17034	0.786713	1.27228	0.883223	1.08696	0.881386	1.08693	1.10113
	AB116084	HBV	1.17296	0.945432	0.957867	0.942685	1.19316	1.06114	0.539212	1.144	0.932824	0.884726	1.45858	0.810925	0.729977	1.07528	1.12128	1.05136	1.0668	0.945752	0.983761	0.98414	0.989078	1.07877	0.86117	0.989777	1.32978	0.790695	1.00349	0.910191	0.961216	1.10891	0.836081	1.05002	1.148	0.793982	1.05129	1.01521	0.913735	0.817559	1.14811	1.17985	0.826872	1.21503	0.821359	1.18303	0.854609	1.05517	1.12339
	AB116085	HBV	1.18586	0.919757	0.949445	0.96363	1.17891	1.0723	0.554142	1.12698	0.930706	0.882322	1.46153	0.810185	0.741617	1.0863	1.11025	1.04762	1.00604	1.03595	1.01591	0.937178	1.02162	1.08351	0.874431	0.958336	1.23278	0.840021	1.03894	0.907084	0.922195	1.05064	0.85599	1.11071	1.12517	0.791938	1.0059	1.06178	0.920797	0.829056	1.12201	1.17578	0.864144	1.28096	0.827924	1.08762	0.912623	1.04831	1.08069
	AB116086	HBV	1.16541	0.938075	0.961232	0.951166	1.15611	1.05615	0.568766	1.15363	0.948829	0.871753	1.46923	0.802668	0.760933	1.09656	1.07687	1.04377	0.988843	0.971985	1.11177	0.936548	1.02063	0.976777	0.956908	1.01962	1.27649	0.830842	1.02495	0.874534	0.975375	1.04086	0.8075	1.12648	1.16658	0.78734	0.981494	1.05197	0.932424	0.845704	0.993423	1.18942	0.817055	1.20356	0.873377	1.14425	0.932597	1.04912	1.11131
	AB116087	HBV	1.1896	0.926447	0.945189	0.955398	1.19624	1.06732	0.542818	1.13087	0.926534	0.88341	1.47573	0.805023	0.72249	1.08612	1.10815	1.05977	1.012	1.03121	1.01684	0.933731	1.02549	1.04149	1.01918	0.934857	1.21229	0.837032	1.04058	0.91488	0.964651	1.02968	0.842447	1.11678	1.14315	0.774375	1.00963	1.05955	0.911159	0.845315	1.06683	1.1869	0.833794	1.24734	0.851343	1.10772	0.871829	1.06709	1.12908
	AB116088	HBV	1.1777	0.915435	0.952762	0.961772	1.19671	1.07292	0.540777	1.12839	0.927853	0.883448	1.49297	0.793631	0.734358	1.09173	1.09124	1.06045	1.01377	1.05908	0.97181	0.91556	1.06269	1.01914	0.946956	0.94952	1.29517	0.835414	1.00323	0.890238	0.910346	1.05301	0.889656	1.08529	1.14375	0.790718	1.06899	1.00712	0.884546	0.833916	1.07677	1.21584	0.747426	1.30771	0.881448	1.08756	0.903879	1.07042	1.10686
	AB116089	HBV	1.16541	0.911663	0.963971	0.973885	1.1801	1.05804	0.569725	1.1307	0.951532	0.90517	1.44492	0.789096	0.736352	1.09003	1.09375	1.05676	1.06491	1.0198	0.96676	0.93198	1.00711	1.09909	0.939875	0.930216	1.21366	0.852524	1.00417	0.945937	0.925508	1.05382	0.900679	1.06813	1.09331	0.791846	1.10348	1.01974	0.909731	0.868718	1.02352	1.18183	0.857614	1.19637	0.860913	1.12114	0.917081	1.07314	1.08682
	AB116090	HBV	1.16729	0.907738	0.971282	0.969914	1.18312	1.07532	0.528529	1.14166	0.93995	0.90605	1.45131	0.794443	0.741699	1.07619	1.12127	1.04531	1.0227	0.985142	1.03504	0.95103	0.992639	1.05746	0.930177	0.980186	1.34516	0.827381	0.962292	0.908126	0.921066	1.0756	0.845687	1.09797	1.12572	0.800925	1.02197	1.0405	0.976601	0.810962	1.10262	1.14941	0.756463	1.30861	0.80957	1.16701	0.883926	1.07358	1.11892
	AB116091	HBV	1.15986	0.924298	1.00062	0.941139	1.19854	1.05804	0.517955	1.14854	0.956845	0.881058	1.44661	0.809624	0.72249	1.09984	1.10948	1.04837	0.967785	1.01617	1.01436	0.991247	0.983378	1.04819	0.97655	0.98742	1.31536	0.875001	0.974433	0.864198	0.948665	1.08135	0.817159	1.09547	1.18349	0.788229	0.994069	1.0238	0.913136	0.796326	1.09262	1.22337	0.754667	1.35583	0.787255	1.1582	0.920658	1.04478	1.11413
	AB116092	HBV	1.15833	0.943662	0.973936	0.940422	1.19871	1.06834	0.54215	1.12904	0.943309	0.885691	1.43745	0.816452	0.73353	1.07135	1.10839	1.06736	1.03331	1.05088	1.01109	0.897287	1.01548	1.09449	0.863313	0.954685	1.21269	0.808462	1.03686	0.943206	0.797019	1.04498	0.925112	1.13077	1.11365	0.821438	1.0155	1.04477	0.906971	0.832338	1.12548	1.17978	0.818182	1.27273	0.816144	1.14545	0.948063	1.04718	1.11043
	AB116093	HBV	1.15671	0.901871	0.977734	0.980453	1.18721	1.0723	0.545634	1.12698	0.934141	0.898691	1.458	0.800595	0.753102	1.09036	1.09398	1.04383	1.00786	0.98224	1.03515	0.967695	0.936205	1.04863	0.902958	1.04999	1.3414	0.878299	0.962441	0.860941	0.953484	1.04818	0.851252	1.09858	1.13547	0.786305	1.00735	1.05436	0.946904	0.829055	1.06435	1.17578	0.688236	1.26996	0.895015	1.15418	0.922099	1.0817	1.09052
	AB116094	HBV	1.13939	0.930239	1.00043	0.951436	1.19602	1.05861	0.516944	1.15963	0.969166	0.874009	1.47341	0.78371	0.727849	1.09881	1.09124	1.0529	0.974626	1.03866	0.988586	0.983764	0.989481	1.03062	0.974284	0.991317	1.27561	0.9109	0.952628	0.889874	0.936079	1.09107	0.84	1.07634	1.10461	0.791726	1.03763	1.06504	0.937709	0.815594	1.02159	1.20032	0.794879	1.23737	0.833775	1.19261	0.907994	1.04911	1.1014
	AB116266	HBV	1.16232	0.98319	0.985584	0.893031	1.19826	1.03629	0.55869	1.14516	0.941359	0.881011	1.43161	0.830501	0.728907	1.06718	1.09889	1.07951	1.03442	1.00057	0.990003	0.956981	0.818309	1.27232	1.02764	0.909778	1.43108	0.893879	0.966613	0.758443	0.974047	1.15025	0.881131	0.966483	1.06244	0.857617	1.03561	1.058	1.07466	0.739619	1.03628	1.14597	0.626097	1.42208	0.832933	1.13766	0.925752	0.962765	1.1086
	AB116654	HBV	1.18045	1.03663	0.901	0.895322	1.1598	1.0301	0.543534	1.19761	1.00111	0.854879	1.44764	0.791956	0.707593	1.05146	1.16319	1.0586	1.08173	0.890477	1.01493	1.00737	1.13292	0.950287	1.11862	0.896862	1.38086	0.818287	1.00377	0.79783	0.840282	1.20183	0.840998	1.03083	1.0778	0.875865	1.16163	0.933914	1.00963	0.806546	0.98458	1.15408	0.90091	1.27113	0.884703	0.986711	0.953649	1.07049	1.10028
	AB117758	HBV	1.16828	1.02674	0.944377	0.879871	1.17487	1.04633	0.552871	1.16714	0.956803	0.839739	1.42738	0.853735	0.734036	1.05696	1.13666	1.05245	0.946615	1.01726	1.07117	0.962304	0.974086	1.1654	0.934854	0.903872	1.30793	0.872834	0.957661	0.898715	1.16534	0.989996	0.922097	0.983262	1.18533	0.754835	1.06056	1.03034	1.04932	0.80002	1.03797	1.11688	0.741485	1.12645	1.04486	1.05441	0.906081	1.01966	1.04208
	AB119251	HBV	1.15057	0.99038	0.99404	0.889673	1.19458	1.01567	0.558666	1.16578	0.936692	0.907832	1.42146	0.819139	0.744618	1.0598	1.10406	1.06941	0.984072	1.00312	1.00287	0.995423	0.890387	1.22095	1.06562	0.883498	1.44218	0.88856	0.9375	0.795549	0.961321	1.19574	0.864156	0.9442	1.17409	0.83047	1.03276	0.976635	1.04339	0.772048	1.01613	1.14673	0.630952	1.41124	0.84375	1.11102	0.948324	0.964659	1.09729
	AB119252	HBV	1.16232	1.02296	0.972242	0.866031	1.18152	1.02953	0.55588	1.16457	0.94047	0.874296	1.43487	0.837645	0.745749	1.04607	1.11178	1.07625	0.975865	1.03588	0.984795	0.983564	0.907879	1.22802	0.997282	0.886035	1.43009	0.806141	0.989036	0.818776	0.978495	1.16515	0.87722	0.956945	1.14147	0.834004	1.00792	1.03158	1.03195	0.731507	1.08705	1.16592	0.677972	1.44522	0.84398	1.05407	0.906395	0.960389	1.12265
	AB119253	HBV	1.15375	0.997548	0.983324	0.888944	1.1878	1.03629	0.547946	1.16184	0.938916	0.897127	1.42498	0.822715	0.748839	1.0432	1.11546	1.0724	0.982715	1.02138	0.983362	0.99405	0.915785	1.18513	1.0802	0.884547	1.48025	0.856712	0.956579	0.768019	0.989131	1.18308	0.872762	0.939497	1.15471	0.823939	1.03125	1.00499	1.02641	0.754714	1.0566	1.16375	0.642687	1.42392	0.821614	1.12541	0.930259	0.96755	1.10191
	AB119254	HBV	1.14741	1.02163	0.965176	0.884594	1.19618	1.04308	0.563097	1.13829	0.95256	0.858053	1.44315	0.83316	0.734745	1.04788	1.10078	1.09112	1.04576	1.05607	0.94902	0.918723	0.884077	1.23896	1.02178	0.88308	1.41389	0.823325	0.995613	0.798376	1.01082	1.14675	0.841204	0.984227	1.11516	0.845515	1.03863	1.0216	1.05816	0.747536	1.05495	1.14807	0.745191	1.40655	0.816047	1.08312	0.840134	0.97589	1.14152
	AB119255	HBV	1.17053	0.993879	0.959928	0.899098	1.20094	1.01997	0.54098	1.17177	0.953486	0.894492	1.43991	0.804606	0.714418	1.06267	1.13148	1.06599	0.971028	1.04984	0.944417	1.00733	0.888111	1.20956	1.06436	0.895833	1.50408	0.833099	0.966163	0.753607	1.01048	1.14841	0.88024	0.951505	1.19669	0.818629	1.01351	0.982875	1.01666	0.765547	1.07783	1.15117	0.647177	1.3929	0.855198	1.11176	0.859489	0.984817	1.12307
	AB119256	HBV	1.15725	0.999361	0.968304	0.896509	1.18481	1.05746	0.546667	1.14563	0.961934	0.873595	1.41172	0.836938	0.731745	1.03963	1.13945	1.07005	1.02939	1.00286	1.0039	0.948549	0.883505	1.1768	1.03942	0.927523	1.44929	0.839119	0.984618	0.769024	1.01095	1.17798	0.871562	0.935445	1.11127	0.840251	1.01056	1.05058	1.05369	0.777311	0.998594	1.14993	0.719907	1.3755	0.797432	1.146	0.901746	0.978955	1.13326
	AB120308	HBV	1.16304	1.00687	0.978331	0.876623	1.19694	1.03579	0.541307	1.16041	0.933862	0.878955	1.43824	0.833726	0.73617	1.05009	1.11669	1.07476	0.990927	1.02359	0.983205	0.982934	0.919528	1.20745	1.039	0.877569	1.43878	0.823171	0.995392	0.790909	0.991204	1.15293	0.863528	0.972019	1.13723	0.839078	1.02762	1.01148	1.01571	0.765165	1.06508	1.16159	0.653465	1.46432	0.822102	1.08119	0.905462	0.97142	1.11518
	AB126580	HBV	1.11217	0.931584	1.01829	0.9567	1.20351	1.03301	0.524222	1.17813	0.945122	0.882353	1.44553	0.805896	0.75759	1.11612	1.09121	1.01659	0.897861	1.06095	1.08128	0.956475	1.01965	1.08898	0.928017	0.920854	1.32772	0.857485	1.02525	0.798899	1.02385	1.0479	0.753598	1.14534	1.13331	0.751103	1.10941	1.01884	1.00851	0.761299	0.99733	1.19917	0.640307	1.29272	0.8322	1.27692	0.808817	1.14493	1.12863
	AB126581	HBV	1.16232	0.987156	0.978524	0.898978	1.18663	1.05993	0.522076	1.16382	0.972251	0.857696	1.44384	0.809798	0.709464	1.06477	1.12866	1.07433	0.975865	1.09297	0.965856	0.956981	0.936752	1.16334	0.995665	0.912211	1.47221	0.778149	0.951561	0.838942	1.06746	1.05711	0.873591	1.01316	1.15278	0.828055	1.06463	0.965494	1.05851	0.762026	1.07394	1.13208	0.643318	1.54836	0.837935	1.02385	0.831585	1.04024	1.13187
	AB166850	HBV	1.23662	0.972549	0.927217	0.891575	1.18242	1.0519	0.526453	1.1755	0.946011	0.896533	1.42905	0.808676	0.68208	1.04985	1.1758	1.0687	1.03794	0.946583	0.899254	1.08107	1.04937	1.0925	0.996248	0.883194	1.33435	0.836738	0.985159	0.882938	0.926542	1.17503	0.884139	0.972599	1.09	0.82365	1.14198	0.974878	1.0509	0.811897	1.04502	1.10399	0.698315	1.22611	1.06701	0.948794	0.921995	1.094	1.06271
	AB176642	HBV	1.18966	0.984446	0.974243	0.88966	1.18134	1.05495	0.520383	1.18455	0.96159	0.881045	1.40915	0.820071	0.719725	1.04615	1.15307	1.05235	0.894634	1.06061	1.01227	1.02531	0.987479	1.19465	0.909862	0.884223	1.19128	0.787396	1.05709	0.984862	1.16516	0.969388	0.920441	1.02446	1.20069	0.77141	1.07324	0.98109	1.01086	0.796187	1.03724	1.14002	0.74519	1.20058	0.979726	1.07262	0.907086	1.0407	1.04561
	AB179747	HBV	1.17185	1.01229	0.963474	0.876514	1.18856	1.06659	0.498151	1.17884	0.9885	0.893591	1.42267	0.782704	0.683384	1.00404	1.19173	1.09917	0.952606	0.961789	1.00918	1.07079	1.09702	1.0545	0.859518	0.923006	1.37145	0.768399	1.01305	0.86259	1.02825	1.16949	0.773054	1.03199	1.15645	0.931024	0.956197	0.953271	1.01399	0.861277	1.0573	1.09631	0.694898	1.34613	0.984699	0.944464	0.918966	1.03938	0.996085
	AB182589	HBV	1.19484	1.00133	0.951248	0.880441	1.17166	1.03912	0.519776	1.20266	0.970147	0.857631	1.44641	0.812738	0.709244	1.06948	1.14768	1.04792	0.982703	1.10296	0.919836	0.959337	0.966915	1.15656	0.94067	0.91692	1.19412	0.857315	1.01336	0.943046	1.08916	0.999665	0.962041	0.985422	1.14106	0.765226	1.12956	1.00022	0.988427	0.831984	1.03283	1.13537	0.785974	1.20824	0.96807	1.03564	0.933765	1.05669	1.03013
	AB188241	HBV	1.13823	1.00644	0.955374	0.915369	1.19036	1.0488	0.579661	1.12163	0.974355	0.885593	1.4291	0.803933	0.731326	1.03946	1.10922	1.09448	0.936201	1.09344	0.942536	0.997257	0.933532	1.16846	1.007	0.892361	1.51768	0.74991	0.937872	0.841144	0.950279	1.17214	0.899569	0.95321	1.18864	0.823599	1.0745	0.941005	1.06392	0.804847	0.983702	1.12855	0.624099	1.39798	0.864256	1.13549	0.899111	0.994716	1.12404
	AB188242	HBV	1.17275	1.00287	0.95689	0.889052	1.16149	1.03613	0.563502	1.17238	0.988787	0.87715	1.41835	0.80696	0.71808	1.05432	1.13177	1.07263	0.947343	1.01934	0.954974	1.05633	0.873865	1.21542	1.03966	0.903061	1.52013	0.756	0.971495	0.784528	0.947148	1.15194	0.914232	0.95487	1.19565	0.825317	0.993833	0.993368	1.04944	0.819387	1.00629	1.11111	0.717042	1.38679	0.794304	1.1513	0.897818	1.03128	1.11321
	AB188243	HBV	1.15483	0.99086	0.983371	0.891172	1.17193	1.03907	0.570404	1.15141	0.970763	0.893274	1.40951	0.814287	0.732206	1.04861	1.1132	1.08699	1.03316	0.989848	0.985577	0.972973	0.956646	1.17391	0.948329	0.90533	1.45842	0.822405	0.863912	0.919791	0.991074	1.04812	0.944895	1.00358	1.1588	0.896713	1.01106	0.937826	1.0078	0.764497	1.17476	1.13089	0.673364	1.40555	0.899296	1.0255	0.866048	1.09542	1.04051
	AB188244	HBV	1.11967	1.01791	1.01953	0.863608	1.19843	1.02287	0.522031	1.18525	0.969181	0.884257	1.42403	0.80858	0.731871	1.04897	1.12476	1.08096	0.984968	1.05077	0.981548	0.9641	1.01742	1.16829	0.914146	0.876986	1.41054	0.821063	0.999828	0.791787	1.07269	1.069	0.857353	1.00939	1.15213	0.846055	1.06018	0.953007	1.02238	0.790242	1.06334	1.13936	0.685795	1.4421	0.793333	1.12834	0.950989	1.02554	1.04321
	AB188245	HBV	1.14161	0.97526	1.03445	0.880249	1.2023	1.0436	0.525279	1.16311	0.990296	0.889759	1.36936	0.828942	0.706134	1.06447	1.1354	1.07091	1.00373	1.07993	0.915802	0.973346	0.928674	1.21222	1.01199	0.876101	1.46178	0.793675	0.894737	0.901515	0.992059	1.06061	0.928183	1.00609	1.15697	0.838477	1.07997	0.939018	1.02939	0.767107	1.05934	1.15111	0.724815	1.41388	0.850747	1.03451	0.858004	1.06654	1.08015
	AB194947	HBV	1.19766	0.924558	0.987364	0.914949	1.1557	1.09623	0.511597	1.15651	0.993535	0.840096	1.46163	0.803675	0.698003	1.09477	1.11706	1.07004	1.08776	0.878318	0.98762	1.01817	0.889981	1.17235	1.02838	0.927124	1.35287	0.83774	0.926442	0.904127	0.984675	1.13108	0.91468	0.950389	0.983717	0.935515	1.07584	1.02122	1.05697	0.808064	1.15335	1.07228	0.865839	1.08171	0.929555	1.15359	0.986823	1.03711	1.04269
	AB194948	HBV	1.17666	0.945167	0.959977	0.935473	1.174	1.07678	0.549859	1.13524	0.984751	0.837881	1.46044	0.811294	0.697969	1.09835	1.11234	1.0662	1.07155	0.875132	0.953548	1.07212	0.916102	1.16797	0.96381	0.929964	1.42422	0.820887	0.930069	0.854534	0.935989	1.10989	0.938062	0.974792	1.00203	0.972369	1.09092	0.957254	1.07051	0.760162	1.10551	1.12159	0.883019	1.04464	0.955102	1.13531	0.989471	0.990813	1.08437
	A04321	HIV-1	0.936713	0.900541	1.21585	0.945681	1.29698	1.28004	0.201764	1.16629	0.955759	1.07439	1.16837	0.827331	0.911417	0.85692	1.10648	1.14403	1.07442	0.852071	0.876633	1.16707	1.07077	0.988129	0.895233	0.90638	1.07243	1.10444	0.801884	1.06576	0.99881	1.08946	0.916128	1.03583	0.895322	0.950637	1.21538	0.895064	0.985898	0.921878	1.0393	1.08886	1.13691	1.17306	0.885567	0.746669	0.859452	1.13549	1.16778
	A07108	HIV-1	0.944227	0.890798	1.20547	0.95799	1.26365	1.30242	0.206449	1.1761	0.952751	1.08902	1.20413	0.787596	0.93089	0.84126	1.07984	1.15573	1.07405	0.900208	0.858909	1.14248	1.08945	1.02213	0.888636	0.843636	1.08145	1.04461	0.821238	1.08193	0.999874	1.03998	0.959878	1.01699	0.903224	0.960781	1.26408	0.830822	0.910759	1.05081	1.13333	1.08698	1.08372	1.16179	1.13672	0.430066	0.897776	1.10093	1.11041
	A07116	HIV-1	0.946286	0.90633	1.19082	0.956091	1.29693	1.26571	0.182751	1.18292	0.937427	1.07077	1.21037	0.819939	0.919732	0.866364	1.10897	1.12117	1.05559	0.889541	0.871574	1.16291	1.05271	0.978367	0.940561	0.933436	1.04285	1.03851	0.870432	1.08583	1.02375	0.913042	0.952063	1.07266	0.886966	0.93033	1.32509	0.800907	0.929143	1.11126	0.757537	1.07318	1.03336	1.34317	1.12083	0.388028	0.842596	1.30654	1.12581
	A07867	HIV-1	0.936714	0.901091	1.21408	0.94522	1.29778	1.27477	0.204964	1.16643	0.957084	1.06531	1.17471	0.827141	0.910973	0.857025	1.10894	1.14291	1.07442	0.846391	0.877169	1.16707	1.07012	0.976138	0.883643	0.913134	1.07847	1.09725	0.803054	1.06427	0.9993	1.08999	0.916577	1.03634	0.895323	0.958833	1.21594	0.895066	0.978995	0.919436	1.08563	1.09404	1.12132	1.16918	0.915886	0.737262	0.852647	1.1514	1.16835
	A14116	HIV-1	0.944227	0.890798	1.20547	0.95799	1.26365	1.30242	0.206449	1.1761	0.952751	1.08902	1.20413	0.787596	0.93089	0.84126	1.07984	1.15573	1.07405	0.900208	0.858909	1.14248	1.08945	1.02213	0.888636	0.843636	1.08145	1.04461	0.821238	1.08193	0.999874	1.03998	0.959878	1.01699	0.903224	0.960781	1.26408	0.830822	0.910759	1.05081	1.13333	1.08698	1.08372	1.16179	1.13672	0.430066	0.897776	1.10093	1.11041
	A34828	HIV-1	0.958192	0.882352	1.19402	0.951252	1.25684	1.28696	0.219183	1.19741	0.951942	1.09334	1.19974	0.788237	0.915767	0.862472	1.08871	1.15172	1.07269	0.872418	0.892827	1.12198	1.07016	1.08999	0.811081	0.840042	1.05205	1.04317	0.847757	1.10043	1.02667	1.02536	0.928619	1.02326	0.863744	0.941718	1.2638	0.903737	0.932609	0.943282	1.18897	1.12667	1.19603	1.15613	0.9813	0.47154	0.872733	1.13098	1.16057
	AB032740	HIV-1	0.960927	0.883448	1.19619	0.942415	1.25639	1.30671	0.222423	1.18897	0.951131	1.03797	1.21014	0.81635	0.911626	0.902632	1.07183	1.14525	1.1251	0.816562	0.844813	1.14637	1.04641	0.98022	0.905691	0.956345	1.04253	1.08053	0.847948	1.08128	1.01416	0.976681	1.007	0.98906	0.859367	0.994203	1.32992	0.778229	0.974075	0.970675	1.05547	1.05965	1.1648	1.14754	0.98585	0.558191	0.884974	1.20427	1.11345
	AB032741	HIV-1	0.956462	0.90173	1.18965	0.941981	1.24302	1.31582	0.204093	1.22458	0.972139	1.03042	1.20223	0.798555	0.908766	0.876252	1.10098	1.13675	1.08538	0.834467	0.883283	1.14598	1.04807	0.993912	0.825784	0.957576	1.0411	1.03125	0.884082	1.0741	1.04675	0.979084	0.989188	0.963463	0.847496	0.984246	1.29399	0.857907	0.976867	0.956319	1.21179	1.03688	1.04451	1.14375	1.04713	0.689447	0.841572	1.22543	1.13347
	AB097865	HIV-1	0.937779	0.885439	1.20374	0.972295	1.30212	1.2431	0.226951	1.14949	0.960189	1.07736	1.17831	0.811153	0.903436	0.91001	1.0905	1.13083	1.07762	0.828489	0.91084	1.12163	1.05148	1.03718	0.647465	0.951096	1.06077	1.07571	0.819703	1.08636	1.02091	1.0323	0.957163	0.996887	0.917943	0.887739	1.21746	0.918763	0.97888	0.912	1.31034	1.03941	1.09461	1.51193	0.649808	0.828319	0.894563	1.06872	1.04803
	AB097866	HIV-1	0.943245	0.923332	1.20193	0.936852	1.29163	1.28051	0.19419	1.16526	0.960772	1.04705	1.17586	0.837116	0.902205	0.847719	1.12527	1.14757	1.13181	0.843203	0.845634	1.12023	1.0836	0.91587	0.847631	0.952026	1.0324	1.10415	0.873755	1.02621	1.04909	1.03377	0.913399	1.00847	0.841532	0.907984	1.27268	0.956338	0.985027	0.973719	1.13129	1.01844	1.24129	1.38353	0.817747	0.438001	0.855319	1.10116	1.06792
	AB097867	HIV-1	0.943842	0.916363	1.1981	0.942366	1.26504	1.29055	0.239971	1.16309	0.96682	1.04163	1.18501	0.820252	0.918911	0.863681	1.07152	1.16301	1.07937	0.853164	0.864451	1.16996	1.08587	0.970074	0.792217	0.921966	1.06014	1.04695	0.862934	1.05276	1.00873	0.973646	1.00195	1.00211	0.852291	0.94623	1.31224	0.850866	0.930768	1.04642	0.978115	1.09057	1.1576	1.27244	0.960436	0.484741	0.882337	1.20161	1.08141
	AB097870	HIV-1	0.930828	0.881328	1.22218	0.969059	1.30485	1.25512	0.205431	1.15141	0.943657	1.11297	1.16882	0.820848	0.929421	0.869145	1.09032	1.12277	1.10415	0.871795	0.873904	1.1008	1.05848	0.998054	0.753805	0.943315	1.0722	1.03502	0.813056	1.11295	0.968329	1.08154	0.953777	1.04066	0.877402	0.892651	1.26567	0.90966	0.99343	1.01816	1.08228	0.972087	0.889283	1.73441	0.907382	0.555428	0.923358	0.993686	1.07246
	AB097871	HIV-1	0.932938	0.93156	1.19453	0.951207	1.29518	1.24582	0.207955	1.18875	0.95132	1.06288	1.20205	0.807979	0.924861	0.845893	1.09786	1.13873	1.09593	0.898658	0.851339	1.13113	1.05489	1.04399	0.811786	0.904427	1.05215	1.10913	0.855862	1.02012	0.974242	0.953014	0.95926	1.1049	0.829896	0.939417	1.27059	0.946335	0.999172	0.982472	0.894731	1.02799	0.939455	1.24536	0.975193	0.897622	0.861158	1.21436	1.17343
	AB097873	HIV-1	0.937265	0.919095	1.20841	0.934725	1.29335	1.30986	0.220486	1.14343	0.956816	1.04161	1.16748	0.852047	0.918278	0.840761	1.09349	1.15405	1.06533	0.915717	0.887715	1.1203	1.08143	0.975924	0.629702	0.954843	1.08247	1.0814	0.794284	1.08425	0.955867	0.997556	1.01576	1.04143	0.863634	0.954882	1.25648	0.888413	0.969758	0.961181	1.20465	1.0489	1.04173	1.19929	1.00242	0.729064	0.963158	1.18391	1.01327
	AB428551	HIV-1	0.928095	0.891278	1.22043	0.967244	1.29789	1.3397	0.169112	1.13926	0.952011	1.05903	1.19952	0.818993	0.937373	0.849974	1.07316	1.13811	1.08271	0.896233	0.876728	1.11185	1.02369	1.01347	0.806651	0.974131	1.10113	1.09945	0.756208	1.0902	0.989043	0.944608	0.929311	1.12306	0.883942	0.865754	1.25691	0.931177	0.94795	0.926201	1.19551	1.13421	0.89679	1.15651	1.25865	0.630995	0.857336	1.1151	1.17433
	AB428552	HIV-1	0.919518	0.905152	1.21997	0.962915	1.33381	1.31658	0.165574	1.12125	0.958642	1.03554	1.18368	0.836815	0.925381	0.866003	1.09667	1.12544	1.10262	0.919905	0.854969	1.09647	1.05416	1.03884	0.619297	0.92419	1.08401	1.10202	0.772453	1.07606	0.973422	0.94403	0.942578	1.12184	0.868185	0.901662	1.26436	0.925915	0.91161	0.984896	1.19488	1.15825	0.877112	1.23432	1.26418	0.645395	0.92013	1.07105	1.12201
	AB428553	HIV-1	0.932533	0.895551	1.20018	0.977187	1.29918	1.3101	0.176593	1.15443	0.951555	1.05956	1.19997	0.816592	0.930384	0.865819	1.09458	1.11687	1.0733	0.922921	0.880918	1.09825	1.03378	1.06435	0.665493	0.934859	1.10553	1.07592	0.757945	1.10485	0.986035	0.919685	0.951494	1.12233	0.859057	0.876521	1.268	0.95485	0.935435	0.925329	1.2398	1.14796	0.984225	1.1923	1.14081	0.608835	0.907485	1.12906	1.13154
	AB428554	HIV-1	0.929402	0.899519	1.20838	0.969551	1.30593	1.29857	0.189981	1.14096	0.946649	1.06554	1.1949	0.824682	0.935382	0.860986	1.07643	1.13185	1.08772	0.931686	0.870215	1.08666	1.02397	1.03518	0.791514	0.960676	1.09048	1.11472	0.769132	1.07582	0.989741	0.925203	0.94211	1.12127	0.85701	0.86962	1.25715	0.973367	0.928163	0.967249	1.22374	1.12569	0.919243	1.0989	1.16058	0.79939	0.893049	1.14956	1.13194
	AB428555	HIV-1	0.930731	0.906861	1.20774	0.956265	1.30225	1.31814	0.164229	1.16482	0.951391	1.0661	1.18431	0.824565	0.930613	0.846598	1.1089	1.1252	1.08399	0.889147	0.872951	1.10133	1.04791	0.989713	0.665796	0.973483	1.09664	1.09003	0.777026	1.06525	0.974209	0.93487	0.949541	1.13542	0.877518	0.922	1.26579	0.905036	0.908788	0.964707	1.41027	1.13996	0.927542	1.19305	1.20373	0.652633	0.895513	1.08955	1.11429
	AB428556	HIV-1	0.923538	0.878183	1.22127	0.979281	1.31008	1.32075	0.171193	1.13193	0.950912	1.08238	1.17909	0.826638	0.931617	0.841464	1.10809	1.12243	1.08648	0.897493	0.877259	1.09861	1.03726	1.07099	0.758059	0.895232	1.06658	1.13229	0.765345	1.09936	0.945325	0.919947	0.983443	1.14319	0.875822	0.910173	1.23941	0.956974	0.913712	0.976128	1.25401	1.14269	1.07346	1.27515	0.98181	0.62538	0.914208	1.07613	1.10877
	AB428557	HIV-1	0.928756	0.908457	1.20354	0.955723	1.31903	1.33326	0.174054	1.12103	0.940556	1.02748	1.2084	0.849017	0.944139	0.848344	1.08753	1.12885	1.10597	0.916952	0.866453	1.07342	1.01151	0.997896	0.739369	1.00767	1.0991	1.09667	0.750866	1.09988	0.95791	0.985597	0.923495	1.15467	0.875728	0.855564	1.26667	0.934161	0.926605	0.978076	1.2649	1.13044	0.952182	1.00304	1.34392	0.602108	0.898063	1.07336	1.16772
	AB428558	HIV-1	0.923517	0.917002	1.21674	0.961388	1.30074	1.29777	0.184905	1.13078	0.958002	1.04969	1.19841	0.821808	0.941853	0.858552	1.05976	1.14456	1.09238	0.857151	0.858957	1.1432	1.06194	1.01808	0.771256	0.90496	1.04967	1.1022	0.81594	1.09038	0.958427	1.01926	0.976576	1.07045	0.871947	0.98073	1.26859	0.853894	0.971414	0.943976	1.09963	1.08727	1.08566	1.18958	1.09629	0.504352	0.896273	1.00039	1.14051
	AB428559	HIV-1	0.924358	0.921834	1.2107	0.962287	1.29706	1.28962	0.193792	1.1317	0.958473	1.04306	1.20169	0.826194	0.941368	0.862249	1.05973	1.14107	1.09306	0.84157	0.862882	1.15746	1.0567	1.03068	0.776506	0.907978	1.05181	1.09847	0.81858	1.08402	0.961695	1.03429	0.969822	1.06022	0.878858	0.998485	1.25633	0.856214	0.964161	0.946263	1.05918	1.0956	1.07874	1.06401	1.15014	0.479295	0.896736	0.997429	1.15177
	AB428560	HIV-1	0.91887	0.913619	1.21331	0.965883	1.3114	1.29512	0.189319	1.11403	0.95533	1.04412	1.20527	0.828574	0.939014	0.857411	1.07201	1.14474	1.09401	0.841863	0.852626	1.16629	1.056	1.00761	0.812252	0.920112	1.04403	1.09667	0.825189	1.09411	0.967319	1.01178	0.985986	1.0528	0.861302	0.951077	1.29992	0.843106	0.969106	0.966874	1.08733	1.09396	1.12203	1.18012	1.02637	0.496223	0.887376	1.00981	1.15149
	AB428561	HIV-1	0.917518	0.913937	1.22661	0.965945	1.30614	1.30136	0.175103	1.12773	0.957127	1.05344	1.19201	0.825499	0.944854	0.852527	1.06167	1.14084	1.09683	0.825444	0.882064	1.13478	1.05352	1.00272	0.717234	0.943629	1.03857	1.09555	0.814812	1.11625	0.960027	1.05309	1.00302	1.02312	0.87451	0.981682	1.23226	0.899347	0.98228	0.885882	1.28596	1.09267	0.958816	1.23558	1.20858	0.440098	0.905145	0.968477	1.1158
	AB428562	HIV-1	0.941783	0.907569	1.1969	0.963463	1.29931	1.3079	0.175831	1.12122	0.936239	1.05498	1.21916	0.834483	0.928504	0.855828	1.08729	1.14091	1.09372	0.830923	0.850231	1.16862	1.05904	1.01047	0.716828	0.921963	1.04993	1.09314	0.827307	1.07816	0.949949	1.07945	0.976276	1.04734	0.864756	0.991284	1.29949	0.839117	0.968993	0.950374	1.27289	1.06112	1.06548	1.22737	1.08141	0.524604	0.870366	1.01574	1.15757
	AB547463	HIV-1	0.946204	0.892426	1.20445	0.951426	1.30664	1.26566	0.180054	1.18258	0.946258	1.06151	1.20602	0.808362	0.90698	0.902116	1.08761	1.13856	1.08303	0.849152	0.863702	1.15083	1.09505	0.977568	0.646848	0.908254	1.04202	1.022	0.890752	1.09025	1.04052	1.02373	0.964151	0.967888	0.885837	0.929375	1.31145	0.822448	0.939687	0.969893	1.15292	1.11097	1.08937	1.37465	0.981988	0.497773	0.908574	1.09108	1.1172
	AB547464	HIV-1	0.948508	0.878422	1.20471	0.95954	1.29714	1.27779	0.197712	1.16056	0.93527	1.0644	1.22671	0.809827	0.920488	0.912703	1.04938	1.1458	1.08528	0.893093	0.850314	1.14099	1.09988	0.939249	0.642696	0.935193	1.03292	1.02716	0.885901	1.09853	1.02387	1.0063	0.989165	0.975372	0.863432	0.970154	1.30476	0.830357	0.913946	1.00922	1.41643	1.07308	1.04629	1.25682	1.07265	0.532418	0.892455	1.09116	1.10994
	AF004885	HIV-1	0.94371	0.916926	1.17529	0.966517	1.3279	1.19216	0.185506	1.19814	0.942508	1.05893	1.21563	0.815099	0.893317	0.919307	1.1286	1.0966	1.09852	0.800889	0.899653	1.12249	1.11463	0.968352	0.844319	0.847432	1.08223	1.09625	0.813777	1.0474	1.01954	0.935219	0.940526	1.08277	0.929381	0.965962	1.21928	0.85128	0.891538	1.05333	0.991888	1.15187	1.02675	1.19113	1.09276	0.607389	0.927337	1.20923	1.11217
	AF005494	HIV-1	0.93446	0.918452	1.20164	0.954428	1.29543	1.25579	0.187748	1.19437	0.945341	1.02104	1.24684	0.802216	0.924735	0.897894	1.0675	1.13235	1.08501	0.780966	0.916408	1.15233	1.10273	0.930025	0.786163	0.914012	1.10087	1.02931	0.833989	1.05662	0.995556	1.00545	0.982372	1.02272	0.918908	0.869652	1.21923	0.931317	0.986156	0.997684	1.20861	0.99075	1.1256	1.04054	1.00644	0.702544	0.900709	1.07935	1.12499
	AF005495	HIV-1	0.946665	0.887428	1.19836	0.95813	1.29351	1.28616	0.205921	1.16513	0.925831	1.09738	1.22512	0.79525	0.934177	0.845006	1.06383	1.16311	1.08531	0.859091	0.894672	1.1134	1.03804	1.02497	0.986817	0.910803	1.0768	1.05863	0.815028	1.10283	1.03245	0.995603	0.922868	1.03769	0.87024	0.846413	1.29831	0.914415	0.959442	0.969103	1.00342	1.10097	0.98372	1.17604	1.06449	0.725761	0.7919	1.11165	1.18898
	AF005496	HIV-1	0.921193	0.921782	1.19759	0.976604	1.30674	1.20643	0.217908	1.18443	0.952428	1.10814	1.21308	0.762977	0.939202	0.84889	1.06316	1.14736	1.10278	0.873563	0.858521	1.1234	1.1182	0.963021	0.877488	0.842077	1.03874	1.05143	0.845144	1.12859	0.989173	0.946449	0.965457	1.08198	0.839189	0.905871	1.29521	0.925359	0.97412	1.02034	0.925351	1.04494	1.02618	1.00743	1.17065	0.645642	0.876331	1.14235	1.10818
	AF033819	HIV-1	0.932267	0.895534	1.22465	0.948238	1.28861	1.28731	0.206086	1.16933	0.969885	1.06813	1.1592	0.820498	0.909759	0.862619	1.10343	1.14286	1.07445	0.850186	0.877306	1.16915	1.09717	0.9865	0.76429	0.887972	1.07272	1.0999	0.802925	1.06107	0.987964	1.1274	0.899751	1.0435	0.890261	0.977221	1.20666	0.89935	0.950592	0.965315	1.11247	1.0987	1.09383	1.14921	1.04195	0.601496	0.845193	1.12344	1.19993
	AF042102	HIV-1	0.914841	0.920037	1.21317	0.97371	1.30942	1.25903	0.20531	1.14002	0.9509	1.08204	1.20534	0.79286	0.94447	0.835409	1.06387	1.15645	1.08011	0.854382	0.905949	1.11462	1.04564	0.962686	0.723984	1	1.07912	1.07073	0.814138	1.07122	0.996934	1.01528	0.98875	1.00651	0.848718	0.874683	1.31523	0.90684	0.974279	1.03845	0.909455	1.03264	1.05073	1.12876	1.0347	0.699496	0.797713	1.16273	1.21007
	AF042103	HIV-1	0.930212	0.919596	1.19738	0.961929	1.28067	1.25589	0.261066	1.15247	0.951633	1.05745	1.1996	0.807764	0.938432	0.856203	1.05815	1.15456	1.09847	0.818257	0.910656	1.10979	1.05474	0.938502	0.821874	0.999349	1.07773	1.07352	0.815091	1.07299	0.982848	1.01679	0.918811	1.09865	0.868918	0.987887	1.21046	0.926372	1.03867	0.903004	0.809351	1.06422	1.08836	1.12144	1.07244	0.577201	0.888193	1.17496	1.16781
	AF042104	HIV-1	0.897515	0.927741	1.22119	0.982135	1.31445	1.19667	0.25652	1.14808	0.961133	1.05977	1.16309	0.83561	0.947111	0.888565	1.08075	1.08606	1.1192	0.826295	0.896804	1.10146	1.09957	0.979318	0.647314	0.922236	1.12198	1.0373	0.792292	1.05271	1.01269	0.988325	0.932444	1.06558	0.842875	1.01893	1.21106	0.927926	0.968922	0.943441	1.20101	1.05619	1.16039	1.14751	0.861953	0.761905	0.829929	1.24083	1.14699
	AF042105	HIV-1	0.946233	0.903018	1.19559	0.957043	1.27987	1.25513	0.23734	1.14801	0.928728	1.08459	1.20396	0.83091	0.94126	0.866249	1.06481	1.13714	1.1513	0.830638	0.869081	1.05438	1.05693	0.907702	0.66453	1.05236	1.07613	1.02897	0.808877	1.12678	0.995059	1.03114	0.949985	1.03862	0.833243	0.907612	1.27366	0.977061	0.985766	1.01649	0.946195	1.0269	1.02021	1.27747	1.14037	0.448656	0.889058	1.19716	1.15809
	AF042106	HIV-1	0.933021	0.90489	1.21426	0.951958	1.27639	1.25297	0.234735	1.1844	0.966585	1.07776	1.17578	0.795952	0.919854	0.862646	1.08539	1.14962	1.05105	0.890741	0.917484	1.1193	1.0591	0.925989	0.796549	1.00478	1.10325	1.05583	0.805993	1.04555	1.03737	1.04719	0.910943	1.01473	0.843314	0.909001	1.26451	0.950031	0.975842	1.00567	1.14316	1.00629	1.14963	0.886001	0.870142	1.04407	0.824882	1.16024	1.16931
	AF049337	HIV-1	0.93923	0.879984	1.19833	0.978405	1.28892	1.25536	0.195992	1.20582	0.944907	1.12504	1.2098	0.757792	0.925216	0.850505	1.10055	1.13251	1.01483	0.904502	0.914021	1.16234	1.07158	1.00356	0.86631	0.89914	1.06571	1.02382	0.847569	1.10593	1.02435	0.986772	0.99162	0.984756	0.936257	0.892432	1.25296	0.837168	0.953264	1.01482	0.982589	1.07391	0.922043	1.41888	1.10662	0.466046	0.827144	1.12787	1.12141
	AF049494	HIV-1	0.936889	0.890639	1.23217	0.937862	1.29083	1.24618	0.202904	1.19531	0.965245	1.06778	1.14556	0.845388	0.906554	0.906035	1.10691	1.11031	1.0817	0.883996	0.872783	1.13856	1.08452	0.971387	0.784417	0.916944	1.10872	1.08281	0.783344	1.03337	0.957435	1.05904	0.98777	1.0303	0.893258	0.912888	1.24329	0.888232	1.00238	0.923813	1.06777	1.04699	1.04949	1.18058	0.999137	0.728387	0.900846	1.11533	1.05591
	AF049495	HIV-1	0.939712	0.879995	1.23412	0.939608	1.28496	1.26228	0.196316	1.19864	0.958749	1.08611	1.14593	0.841586	0.915203	0.892138	1.10458	1.10963	1.08342	0.887928	0.875311	1.1269	1.08788	0.987649	0.741243	0.90493	1.09624	1.06681	0.792095	1.05985	0.963502	1.04759	0.973582	1.04608	0.89239	0.902128	1.25612	0.879126	1.00864	0.938674	1.04301	1.02885	1.09613	1.34687	0.89651	0.620661	0.904921	1.12421	1.0843
	AF061640	HIV-1	0.950599	0.889968	1.18872	0.966766	1.25952	1.29694	0.236234	1.16439	0.940069	1.08616	1.22219	0.784275	0.93309	0.840635	1.0712	1.16126	1.08697	0.85502	0.877774	1.13067	1.09495	0.990194	0.84058	0.875187	1.06263	1.05666	0.826588	1.1046	0.980604	1.03899	0.943552	1.06065	0.861405	0.884792	1.29839	0.911759	0.942526	1.03429	0.887279	1.08979	0.891275	1.28251	1.26094	0.447449	0.899505	1.05084	1.13937
	AF061641	HIV-1	0.956356	0.897202	1.17537	0.963432	1.25167	1.29496	0.241381	1.16901	0.936996	1.08364	1.23437	0.778248	0.935344	0.833385	1.07594	1.16586	1.08125	0.832472	0.888015	1.14964	1.08089	1.0254	0.848611	0.865923	1.05214	1.07109	0.819506	1.13259	0.990992	1.01414	0.926031	1.07937	0.881426	0.884051	1.28765	0.889488	0.956676	0.982052	0.915966	1.1103	0.937582	1.3135	1.18532	0.378619	0.909377	1.05794	1.11211
	AF061642	HIV-1	0.948654	0.892516	1.19295	0.959286	1.289	1.29377	0.202742	1.16294	0.930932	1.0753	1.23184	0.797318	0.927263	0.856601	1.07003	1.15963	1.0665	0.896844	0.867959	1.15067	1.04369	1.01315	0.901972	0.929423	1.03817	1.06765	0.85413	1.10143	1.03006	1.04989	0.953336	0.97797	0.884902	0.874035	1.27829	0.900674	0.933426	1.00026	0.936948	1.12568	1.09034	1.12731	1.18956	0.362726	0.901868	1.17088	1.09318
	AF063223	HIV-1	0.90994	0.918695	1.20427	0.985855	1.31366	1.24257	0.200603	1.17721	0.953278	1.05445	1.21043	0.799376	0.946421	0.87719	1.07624	1.10319	1.08506	0.821266	0.8679	1.18659	1.05361	1.03112	0.659212	0.939688	1.07698	1.08615	0.825081	1.05154	1.0276	0.973188	0.959514	1.02225	0.885782	0.910295	1.25128	0.901192	0.88335	1.00534	1.10515	1.18929	0.971631	1.02814	1.13106	0.805021	0.926412	1.10752	1.14858
	AF063224	HIV-1	0.914593	0.910025	1.20243	0.989402	1.30204	1.24458	0.211519	1.17587	0.960924	1.04976	1.20123	0.802042	0.941686	0.897679	1.07637	1.09476	1.07491	0.821332	0.869115	1.19442	1.07203	0.979752	0.751662	0.935544	1.06925	1.07746	0.830147	1.06474	1.01401	0.984026	0.958755	1.03529	0.891609	0.903071	1.26608	0.881959	0.886537	1.098	1.01086	1.12057	1.03218	0.93213	1.01964	0.978371	0.889739	1.01523	1.19898
	AF067154	HIV-1	0.935188	0.912019	1.19973	0.956554	1.29989	1.26181	0.183312	1.20135	0.949157	1.09213	1.19129	0.800737	0.921997	0.834742	1.11531	1.12897	1.07788	0.867697	0.845549	1.1885	1.05548	1.04441	0.731612	0.910929	1.06538	1.07079	0.864207	1.01918	0.978378	0.964537	0.960427	1.08817	0.869124	0.896516	1.25489	0.935406	0.981069	0.980042	0.951898	1.05766	1.0338	1.46639	0.973755	0.474705	0.893976	1.0552	1.16143
	AF067155	HIV-1	0.943896	0.928705	1.18201	0.952476	1.29318	1.25714	0.211084	1.16722	0.952739	1.05809	1.20029	0.815006	0.912732	0.853851	1.10339	1.14674	1.07471	0.822257	0.895386	1.15376	1.04829	1.06198	0.822307	0.894577	1.03596	1.11315	0.855938	1.04104	1.00294	0.940324	0.954259	1.07826	0.881828	0.931669	1.23676	0.928106	0.979691	1.00351	1.04264	1.02566	1.16591	1.23878	0.926078	0.559039	0.86583	1.06205	1.18547
	AF067156	HIV-1	0.942351	0.905461	1.18372	0.969836	1.30965	1.25327	0.186472	1.17382	0.924783	1.08953	1.23402	0.800479	0.93264	0.860224	1.08325	1.12949	1.07511	0.832105	0.87587	1.16701	1.06624	1.02026	0.782456	0.902424	1.03698	1.05851	0.878746	1.07009	0.973546	0.96914	0.959693	1.0957	0.902349	0.933518	1.24042	0.886195	1.00857	1.03977	0.787059	0.990254	0.936355	1.43346	1.05906	0.561039	0.876126	1.04925	1.19491
	AF067157	HIV-1	0.945358	0.934813	1.17974	0.946747	1.28471	1.23283	0.20614	1.20468	0.948671	1.05713	1.21611	0.806654	0.917765	0.860891	1.10417	1.13301	1.12968	0.80389	0.866475	1.12251	1.06718	1.0204	0.756339	0.911352	1.05006	1.06933	0.87275	1.03814	0.972305	0.980458	0.972688	1.077	0.857655	0.946276	1.24531	0.940423	0.960862	1.05746	0.944544	1.0317	1.00614	1.44577	0.882643	0.715285	0.885764	1.11975	1.14453
	AF067158	HIV-1	0.937495	0.920377	1.18358	0.965902	1.32216	1.22548	0.202024	1.16059	0.950195	1.07126	1.21521	0.792964	0.902155	0.876185	1.09475	1.15386	1.10655	0.833659	0.853069	1.15083	1.06562	1.06124	0.671913	0.892232	1.05602	1.0665	0.88474	1.01159	0.958486	0.994755	0.957717	1.09916	0.864566	0.950293	1.24452	0.926637	0.98917	0.994137	0.923022	1.04183	0.995383	1.33747	0.989073	0.67012	0.879911	1.14953	1.13596
	AF067159	HIV-1	0.935024	0.92172	1.18173	0.971096	1.30342	1.25353	0.206281	1.16388	0.957676	1.04727	1.20693	0.807404	0.911272	0.876504	1.10652	1.12739	1.10018	0.834209	0.854386	1.15942	1.04321	1.0161	0.806665	0.946942	1.05287	1.07995	0.868434	1.02922	0.994258	0.951055	0.967658	1.07217	0.88487	0.943791	1.23282	0.915432	0.97033	1.00248	0.991825	1.05622	0.9982	1.25699	0.926205	0.859705	0.905419	1.09273	1.13034
	AF069669	HIV-1	0.930198	0.891986	1.20213	0.982328	1.35225	1.25749	0.146284	1.1421	0.931653	1.06733	1.22225	0.817322	0.910656	0.90319	1.10328	1.11085	1.06557	0.888344	0.87547	1.14379	1.06736	1.07172	0.629037	0.858653	1.038	1.0875	0.877838	1.04096	0.964959	0.940699	0.981673	1.10654	0.94538	0.895267	1.22558	0.863924	0.934596	1.02844	1.00915	1.10054	1.04026	1.18895	1.01395	0.713471	0.864198	1.14516	1.18956
	AF069670	HIV-1	0.927392	0.90401	1.1961	0.982422	1.35068	1.18585	0.146674	1.20757	0.929134	1.08539	1.23746	0.790295	0.915793	0.915789	1.10259	1.09086	1.04506	0.85388	0.903349	1.16553	1.08362	0.957271	0.836972	0.903049	1.07153	1.14549	0.823395	1.00386	0.992318	0.917562	1.01205	1.05451	0.886816	0.931087	1.30519	0.82145	0.910803	1.03516	1.12688	1.11776	1.0315	0.947063	1.03847	0.932551	0.927667	1.15199	1.15467
	AF069671	HIV-1	0.931558	0.900478	1.19201	0.983611	1.3064	1.26898	0.184385	1.16856	0.954909	1.04485	1.20781	0.814391	0.917663	0.900883	1.10842	1.09361	1.08563	0.877062	0.866748	1.13135	1.10072	0.986125	0.801609	0.862816	1.04507	1.07457	0.841711	1.09132	0.976421	1.0156	0.955603	1.0725	0.939055	0.923664	1.26778	0.799513	0.886059	1.05091	1.16681	1.13472	0.797912	1.25965	1.30138	0.639639	0.995194	1.00867	1.1494
	AF069672	HIV-1	0.929703	0.9005	1.19677	0.982379	1.32133	1.25888	0.181231	1.14834	0.945028	1.03599	1.22361	0.823138	0.918955	0.919826	1.08825	1.09971	1.0808	0.859491	0.893834	1.1175	1.08938	1.00823	0.732969	0.873632	1.04039	1.09745	0.826429	1.10375	0.992488	1.0263	0.967309	1.02947	0.906714	0.909574	1.26705	0.862265	0.918189	1.00857	0.941513	1.15767	1.04765	0.980632	1.02283	0.894243	0.939423	1.07179	1.12571
	AF069673	HIV-1	0.944697	0.895352	1.16995	0.986538	1.31318	1.25098	0.165556	1.19956	0.928926	1.06119	1.24721	0.800491	0.923027	0.908489	1.10544	1.08281	1.06683	0.897787	0.888835	1.10842	1.11326	0.910588	0.758569	0.907308	1.06286	1.04455	0.847372	1.09296	1.01886	1.04196	0.938601	1.0143	0.910137	0.929418	1.25396	0.865026	0.905942	1.01131	1.131	1.13858	0.926126	1.33328	0.980523	0.827479	0.87277	1.17974	1.1486
	AF071473	HIV-1	0.933952	0.936821	1.15873	0.991019	1.32629	1.25764	0.19206	1.10848	0.919036	1.04536	1.2675	0.817224	0.935577	0.852901	1.09686	1.1208	1.04274	0.860432	0.886331	1.17881	1.09989	1.02032	0.750241	0.831441	1.01628	1.07108	0.855664	1.1325	1.00515	0.93792	0.97022	1.06079	0.932939	0.927531	1.27363	0.824109	0.929168	0.950032	1.15789	1.15489	0.934706	1.08346	0.963585	1.09496	0.840115	1.2385	1.22167
	AF071474	HIV-1	0.923301	0.893951	1.17834	1.0184	1.32503	1.25877	0.181008	1.13732	0.926312	1.08065	1.27929	0.759358	0.945459	0.881708	1.06181	1.11738	1.07473	0.903158	0.859616	1.13141	1.11059	1.00173	0.552534	0.864729	1.06686	1.04734	0.889657	1.01154	0.984358	0.996752	0.95737	1.06662	0.900057	0.875847	1.29796	0.868702	0.915069	0.992511	1.33899	1.11008	0.799847	1.5597	1.03324	0.70495	0.957573	1.14818	1.16343
	AF075701	HIV-1	0.932495	0.926207	1.18228	0.967276	1.28748	1.25084	0.226754	1.18005	0.928567	1.07313	1.23293	0.80335	0.958779	0.840825	1.06481	1.12454	1.0863	0.880854	0.896832	1.08791	1.04959	1.05817	1.11343	0.838153	1.03718	1.06556	0.849463	1.11366	0.994602	1.0078	0.936187	1.06932	0.91986	0.884801	1.27702	0.845296	0.973387	0.894098	0.791203	1.18143	1.0759	1.10668	1.24533	0.328389	0.887805	1.06115	1.19971
	AF075702	HIV-1	0.9443	0.872523	1.18852	0.987252	1.3123	1.22551	0.194057	1.18448	0.928249	1.11649	1.21092	0.798333	0.922082	0.905606	1.10007	1.09227	1.05697	0.818065	0.89432	1.17257	1.07568	1.0719	0.865555	0.828159	1.05074	1.02712	0.87206	1.08356	0.995092	0.983895	0.941348	1.07746	0.907828	0.921974	1.3014	0.80743	0.912733	1.08264	0.83052	1.12064	0.854272	1.19211	1.17808	0.77302	0.914257	1.05696	1.13968
	AF075703	HIV-1	0.925163	0.894853	1.20583	0.980262	1.2846	1.28357	0.212353	1.16173	0.956348	1.04341	1.22012	0.800501	0.936726	0.898216	1.06382	1.11791	1.06648	0.792408	0.935912	1.13667	1.12024	0.921879	0.882256	0.879075	1.08083	1.03702	0.832437	1.08007	1.02908	1.00212	0.943581	1.0167	0.907718	0.844373	1.23288	0.944693	0.945431	0.972532	1.13306	1.09793	1.14856	1.19473	1.13938	0.278072	0.883216	1.15768	1.20479
	AF076474	HIV-1	0.947754	0.895246	1.178	0.974826	1.28747	1.30568	0.214345	1.13732	0.949301	1.05565	1.2145	0.807108	0.91503	0.871943	1.09097	1.14362	1.09116	0.907697	0.876932	1.08337	1.03987	1.00172	0.840668	0.956284	1.07562	1.02009	0.871204	1.0427	1.02398	0.901378	0.975782	1.05278	0.863916	0.893282	1.29088	0.915694	0.996789	1.05541	0.93404	0.96926	0.972981	1.15527	1.20144	0.562205	0.866589	1.13074	1.23459
	AF076475	HIV-1	0.928479	0.913676	1.19325	0.979977	1.27605	1.30223	0.204895	1.15198	0.953056	1.06173	1.23983	0.771978	0.94832	0.835468	1.05774	1.15629	1.06089	0.906646	0.870608	1.14421	1.07401	1.03707	0.698662	0.887739	1.09181	1.00372	0.826498	1.10631	1.01916	0.989071	0.960674	1.01879	0.902509	0.925009	1.29327	0.828145	0.958895	0.997044	0.902704	1.09682	1.19074	1.03798	1.06364	0.457631	0.947966	1.07269	1.16832
	AF076998	HIV-1	0.939174	0.910558	1.20701	0.94851	1.30104	1.2714	0.178862	1.17796	0.918651	1.07576	1.23361	0.815097	0.944289	0.843441	1.06968	1.14443	1.08999	0.832565	0.899742	1.12397	1.03989	1.07686	0.87445	0.878695	1.07789	0.998105	0.865987	1.0812	0.971136	0.903204	0.990481	1.11069	0.854862	0.931833	1.28327	0.897389	0.960774	0.992754	0.954271	1.08676	1.08343	1.50375	0.932162	0.409487	0.868491	1.15636	1.16551
	AF077336	HIV-1	0.935356	0.903939	1.18363	0.9812	1.31054	1.26921	0.207233	1.14508	0.933423	1.03357	1.26243	0.793697	0.925741	0.900721	1.05756	1.13919	1.0745	0.817275	0.904521	1.14932	1.10088	0.974638	0.886921	0.857354	1.08964	0.991987	0.833209	1.12786	1.02592	0.950331	0.953016	1.04554	0.893207	0.902863	1.23871	0.924275	0.952847	0.940738	0.932898	1.15472	0.970938	1.14558	1.2706	0.429056	0.867061	1.08986	1.26264
	AF082394	HIV-1	0.943388	0.949773	1.17374	0.947704	1.28798	1.21962	0.202517	1.2078	0.949006	1.05579	1.20708	0.817195	0.921532	0.851546	1.1186	1.11791	1.09164	0.864994	0.896061	1.09366	1.06377	1.00739	0.919852	0.896139	1.04184	1.07081	0.846526	1.09354	1.05931	0.989667	0.901963	1.03263	0.889854	0.863469	1.27765	0.919934	0.94139	1.03809	0.815871	1.10619	0.997312	1.15997	1.06881	0.662649	0.944916	1.067	1.13639
	AF082395	HIV-1	0.945726	0.952525	1.16849	0.946142	1.29586	1.21126	0.20952	1.1924	0.951246	1.06121	1.20787	0.811405	0.910594	0.847994	1.1178	1.13947	1.08371	0.885435	0.87935	1.1134	1.08997	1.04905	0.81859	0.834485	1.0289	1.10788	0.848936	1.07654	1.06108	0.915524	0.910574	1.06387	0.886087	0.865208	1.27999	0.92121	0.95255	1.01254	0.929071	1.08813	1.00598	1.06044	1.043	0.789807	0.916558	1.09129	1.14477
	AF107770	HIV-1	0.898641	0.928731	1.20283	0.998222	1.3044	1.22978	0.211618	1.18801	0.978808	1.06574	1.20353	0.759235	0.942533	0.858937	1.08375	1.11396	1.11598	0.812588	0.862195	1.15378	1.07533	0.984048	0.618677	0.957232	1.08273	1.03781	0.856976	1.03448	0.996273	0.930691	0.994991	1.05317	0.894899	0.927753	1.25365	0.871213	0.907788	0.996726	1.26622	1.11554	0.863271	1.14348	0.988064	1.14212	0.873347	1.1518	1.15802
	AF107771	HIV-1	0.941581	0.887322	1.18754	0.98625	1.29049	1.23941	0.198406	1.18468	0.94874	1.06346	1.23472	0.784484	0.917761	0.92641	1.08313	1.10478	1.08088	0.811937	0.918551	1.11279	1.08954	1.01662	0.661955	0.889698	1.02202	1.12463	0.844775	1.08154	0.9625	1.00669	0.964887	1.08283	0.917444	0.950912	1.24996	0.844135	0.978619	0.985771	0.910541	1.06805	1.08343	1.27343	1.0043	0.533727	0.924171	1.16911	1.18382
	AF110959	HIV-1	0.955613	0.917592	1.15828	0.964973	1.28322	1.29804	0.227013	1.14905	0.929944	1.06461	1.23082	0.811148	0.92465	0.824814	1.10424	1.14512	1.05726	0.858527	0.910199	1.13216	1.0462	1.04939	0.766372	0.922698	1.03083	1.1004	0.871705	1.05077	1.03573	0.95399	0.953433	1.03044	0.837144	0.959607	1.26933	0.938952	0.98451	1.06825	0.856306	0.997943	1.06554	1.10548	1.11795	0.573835	0.930544	1.10959	1.05487
	AF110960	HIV-1	0.945748	0.908359	1.17526	0.968212	1.27988	1.2975	0.220297	1.16811	0.943768	1.06739	1.21786	0.801074	0.930814	0.83967	1.08921	1.13721	1.06858	0.864571	0.898892	1.12503	1.03496	1.05683	0.80314	0.929708	1.03174	1.10645	0.865517	1.05205	1.03605	0.958989	0.955391	1.02467	0.830412	0.957216	1.27729	0.930883	0.989827	1.07538	0.843153	0.984881	1.12437	1.02492	1.08464	0.598579	0.90728	1.08706	1.08854
	AF110961	HIV-1	0.952478	0.912298	1.1662	0.963608	1.28397	1.28665	0.217104	1.17629	0.930165	1.06721	1.22815	0.810777	0.931673	0.841437	1.09465	1.12846	1.07595	0.872585	0.891407	1.11717	1.04499	1.07041	0.699241	0.921577	1.02363	1.10693	0.875201	1.05333	1.03868	0.95414	0.949589	1.03079	0.822607	0.96799	1.28515	0.928257	0.976971	1.08112	0.914393	0.988465	1.11895	1.03756	1.08566	0.5998	0.924244	1.07962	1.07504
	AF110962	HIV-1	0.93005	0.936872	1.18914	0.959555	1.2824	1.27096	0.217494	1.17359	0.950802	1.0564	1.19724	0.819277	0.941424	0.820377	1.10497	1.12551	1.07588	0.881252	0.862862	1.15917	1.06915	1.04879	0.630668	0.907224	1.02644	1.0855	0.865376	1.07614	1.03022	0.858073	0.966954	1.07979	0.858414	0.910515	1.23596	0.976581	0.962215	1.01593	1.00224	1.05396	1.00119	1.20579	0.991114	0.796703	0.831748	1.16631	1.17683
	AF110963	HIV-1	0.921527	0.942904	1.19137	0.965719	1.30169	1.26394	0.207993	1.16019	0.953347	1.05297	1.20664	0.808022	0.937808	0.82097	1.0969	1.13839	1.07735	0.849265	0.875	1.16618	1.05021	1.01018	0.696347	0.958118	1.02859	1.10009	0.877536	1.04002	0.996839	0.894599	0.988839	1.07929	0.866844	0.877213	1.26068	0.952903	0.963757	1.1013	0.83771	1.00992	1.0512	1.07259	0.902136	0.984715	0.883651	1.13233	1.09608
	AF110964	HIV-1	0.924308	0.92924	1.18802	0.974195	1.29714	1.26766	0.200549	1.18022	0.947134	1.07216	1.21091	0.794997	0.943357	0.817298	1.10381	1.12479	1.08932	0.81795	0.861212	1.18882	1.07054	1.01738	0.610809	0.930079	1.01723	1.08914	0.884692	1.06368	1.0171	0.893797	0.971819	1.0717	0.86499	0.913424	1.26957	0.913575	0.936218	1.08778	1.08397	1.02361	1.16108	1.07926	0.872192	0.8121	0.866447	1.13642	1.14748
	AF110965	HIV-1	0.928113	0.930105	1.19273	0.962888	1.30703	1.26335	0.203919	1.15948	0.945567	1.07188	1.20203	0.810921	0.933667	0.823687	1.09652	1.14195	1.07645	0.837095	0.888233	1.15626	1.05806	1.01474	0.646895	0.947737	1.02387	1.08954	0.873901	1.06505	0.995564	0.889086	0.997472	1.07443	0.865735	0.866391	1.25	0.9758	0.956786	1.09147	0.924538	1.01522	1.04805	1.02158	0.926358	1.00494	0.870933	1.14644	1.10168
	AF110966	HIV-1	0.919593	0.925559	1.19365	0.978029	1.29785	1.28524	0.204707	1.16293	0.953164	1.07727	1.2031	0.789174	0.944544	0.803791	1.0978	1.13979	1.07148	0.857624	0.859124	1.18944	1.06442	1.01601	0.635521	0.938255	1.03608	1.07963	0.863798	1.07124	1.02006	0.863124	0.977235	1.0771	0.86745	0.925	1.27105	0.895067	0.952457	1.04877	1.045	1.03529	1.12533	1.1155	0.853941	0.870079	0.82602	1.17258	1.16522
	AF110967	HIV-1	0.94924	0.924865	1.17169	0.955586	1.31198	1.26854	0.181626	1.17028	0.942149	1.08976	1.20164	0.805562	0.902117	0.812617	1.14138	1.15113	1.10428	0.891156	0.831646	1.13763	1.07063	1.01373	0.604853	0.925659	1.03321	1.07991	0.890751	1.02909	0.995358	0.93465	0.963477	1.08336	0.82986	0.897105	1.31245	0.937577	0.950809	0.993481	1.05183	1.08687	0.890635	1.22439	1.09935	0.81026	0.881749	1.03878	1.17153
	AF110968	HIV-1	0.948454	0.927463	1.17709	0.949083	1.31318	1.27585	0.168542	1.17653	0.944704	1.08236	1.20463	0.804331	0.89978	0.811004	1.13964	1.15771	1.10915	0.896523	0.827293	1.1336	1.08053	1.01454	0.557892	0.90996	1.02803	1.07239	0.90454	1.02531	1.00462	0.931676	0.949972	1.08687	0.827422	0.886308	1.31173	0.948451	0.94536	0.982127	1.12751	1.09467	0.958493	1.24601	1.0753	0.698529	0.885848	1.05048	1.17414
	AF110969	HIV-1	0.939967	0.913998	1.18308	0.969451	1.3032	1.25734	0.21997	1.14107	0.935635	1.06498	1.22497	0.811663	0.928999	0.868144	1.07089	1.14298	1.10086	0.838015	0.864886	1.1382	1.06284	1.02398	0.695568	0.924257	0.999863	1.09825	0.888273	1.08066	0.981651	0.918164	0.988329	1.08767	0.828363	0.928839	1.2794	0.95846	0.939146	1.03294	1.27405	1.02866	1.07287	1.11178	0.998593	0.747638	0.909333	1.07132	1.14203
	AF110970	HIV-1	0.945782	0.906312	1.18281	0.96718	1.29272	1.28014	0.20253	1.15417	0.934681	1.07476	1.22552	0.80643	0.929714	0.853967	1.08164	1.14209	1.10998	0.822158	0.856372	1.14278	1.04752	1.03281	0.803101	0.92022	1.00938	1.07843	0.885824	1.08665	0.968779	0.972804	0.979662	1.08104	0.839119	0.936805	1.27741	0.941676	0.955308	0.993763	1.19424	1.05174	1.01234	1.20908	1.05009	0.673968	0.926711	1.05107	1.11688
	AF110971	HIV-1	0.93939	0.904252	1.17809	0.982208	1.29179	1.2888	0.219996	1.14006	0.938372	1.08388	1.22638	0.789983	0.937625	0.839737	1.07302	1.1478	1.08347	0.811899	0.880641	1.16039	1.0353	1.03791	0.740299	0.954815	1.01845	1.09565	0.875024	1.07142	0.967426	0.950847	0.990116	1.0842	0.856496	0.948487	1.24833	0.939773	0.970749	0.99896	1.0327	1.04868	1.07007	1.22793	1.07584	0.488685	0.928317	1.06715	1.14057
	AF110972	HIV-1	0.932368	0.912247	1.19681	0.969784	1.31048	1.27688	0.18639	1.14406	0.954111	1.09943	1.19825	0.784023	0.917063	0.820102	1.1002	1.17019	1.08276	0.849076	0.856485	1.17126	1.10417	1.03646	0.563043	0.846223	1.01785	1.06339	0.883343	1.08619	0.999429	0.940388	0.988	1.04795	0.857229	0.875234	1.2443	0.995438	0.980036	0.986535	1.10656	1.03117	1.11809	1.36075	0.863132	0.586858	0.932782	1.10602	1.09989
	AF110973	HIV-1	0.93703	0.907382	1.1993	0.961208	1.29901	1.27932	0.201	1.15446	0.935198	1.07905	1.19661	0.832071	0.937831	0.843752	1.09209	1.12325	1.06731	0.867411	0.895239	1.13234	1.06328	1.05875	0.599711	0.907809	1.02558	1.07622	0.867663	1.0805	1.04305	0.920596	0.939737	1.05346	0.871234	0.966415	1.21227	0.944148	0.937978	1.0251	1.17564	1.05894	1.20254	1.18476	0.917233	0.568684	0.885594	1.15403	1.08442
	AF110974	HIV-1	0.942059	0.909871	1.19542	0.955721	1.29307	1.27625	0.199404	1.16587	0.928778	1.08476	1.20771	0.827149	0.942009	0.837254	1.0855	1.1286	1.07475	0.859091	0.900553	1.11848	1.0636	1.04512	0.644923	0.911369	1.03354	1.07153	0.864245	1.07803	1.03895	0.933156	0.933571	1.05643	0.853415	0.971854	1.23954	0.934941	0.942045	1.01378	1.07794	1.07882	1.14513	1.26824	0.922846	0.579278	0.880277	1.17463	1.10413
	AF110975	HIV-1	0.941839	0.908671	1.19411	0.957904	1.28787	1.28429	0.219604	1.14867	0.931585	1.0795	1.2002	0.833549	0.942764	0.837216	1.08153	1.132	1.07398	0.854719	0.904985	1.11752	1.0692	1.03594	0.62076	0.919786	1.02853	1.06271	0.863934	1.09549	1.04507	0.932167	0.936175	1.04597	0.85301	0.990377	1.22717	0.937678	0.954427	1.0061	1.07277	1.06316	1.0329	1.21247	1.04647	0.650904	0.87199	1.18919	1.11253
	AF110976	HIV-1	0.938145	0.936837	1.16955	0.971151	1.3001	1.26569	0.190064	1.16154	0.932812	1.07078	1.23455	0.804904	0.936859	0.816215	1.11123	1.12838	1.07902	0.855914	0.88977	1.12588	1.07888	1.0192	0.823643	0.869277	1.08223	1.02468	0.842116	1.07578	1.00766	0.976369	0.922333	1.08659	0.862685	0.878365	1.26351	0.972089	0.939099	1.08069	1.07815	1.02891	0.827198	1.64923	1.01076	0.629626	0.876441	1.04652	1.10073
	AF110977	HIV-1	0.940379	0.929397	1.1731	0.965608	1.29093	1.2819	0.20086	1.17079	0.931808	1.07302	1.23677	0.79817	0.942091	0.811859	1.09256	1.13962	1.08472	0.80555	0.87733	1.17417	1.04728	1.07318	0.902726	0.870926	1.08071	1.0361	0.856352	1.04965	1.01183	0.997316	0.920701	1.06961	0.877982	0.914634	1.24342	0.937644	0.949055	0.996621	1.11331	1.07268	0.822097	1.40005	1.14922	0.664388	0.837712	1.09494	1.14727
	AF110978	HIV-1	0.943307	0.932373	1.16924	0.96477	1.29829	1.28628	0.192924	1.15374	0.933849	1.07448	1.22842	0.805912	0.930412	0.804465	1.11153	1.1451	1.07321	0.814486	0.895237	1.15922	1.06762	1.02568	0.860692	0.878693	1.07933	1.0504	0.840674	1.05738	1.01521	0.974298	0.934505	1.06387	0.865537	0.924574	1.25786	0.937009	0.941885	1.02827	0.9283	1.09461	0.818411	1.48171	1.0424	0.771645	0.858531	1.09609	1.12265
	AF110979	HIV-1	0.926469	0.940153	1.17145	0.983247	1.30431	1.24887	0.211854	1.1563	0.94538	1.08046	1.22986	0.776418	0.938491	0.813158	1.09587	1.14489	1.07075	0.869056	0.880017	1.14587	1.05767	0.97359	0.952002	0.927713	1.04448	1.0602	0.846761	1.10818	0.993447	0.983278	0.967863	1.05384	0.917685	0.964636	1.18372	0.916425	0.951965	1.07743	0.909249	1.04303	1.27446	1.18235	0.804423	0.584196	0.965946	0.97508	1.05219
	AF110980	HIV-1	0.924	0.939717	1.17472	0.98423	1.30545	1.25582	0.204669	1.15326	0.945945	1.08182	1.22989	0.775019	0.941014	0.807279	1.09688	1.14613	1.07622	0.869866	0.8724	1.14628	1.05883	0.986412	0.911848	0.921536	1.0493	1.05801	0.839523	1.11258	0.993138	0.97762	0.97061	1.05235	0.909333	0.965125	1.19602	0.912994	0.952813	1.06987	0.881957	1.05262	1.28328	1.22857	0.793692	0.531297	0.964089	0.986	1.05643
	AF110981	HIV-1	0.92927	0.943092	1.16869	0.979549	1.30528	1.23962	0.210025	1.16274	0.940872	1.08468	1.23597	0.774871	0.937747	0.811614	1.09668	1.14598	1.07657	0.862157	0.880144	1.14101	1.05948	0.986342	0.922947	0.916824	1.04637	1.06139	0.849056	1.0996	0.99301	0.975818	0.964899	1.06141	0.92447	0.977102	1.17442	0.910134	0.952251	1.06894	0.870207	1.05502	1.29517	1.25971	0.770429	0.517362	0.972872	1.00495	1.05646
	AF146728	HIV-1	0.903363	0.905718	1.22805	0.98052	1.33625	1.24921	0.245839	1.08949	0.965358	1.06705	1.15941	0.826483	0.926754	0.880739	1.05641	1.15053	1.08991	0.869012	0.921994	1.07006	1.05914	0.965968	0.987662	0.917843	1.07389	1.05729	0.816742	1.08114	0.929586	1.08589	0.958467	1.08041	0.904274	0.869601	1.22399	0.929833	0.921486	1.04848	1.15779	1.07118	1.17375	1.24249	0.828327	0.693009	0.904947	1.06353	1.18263
	AF179368	HIV-1	0.929218	0.914732	1.19624	0.967528	1.30701	1.2713	0.178385	1.18971	0.937288	1.10441	1.21126	0.784709	0.942067	0.804892	1.09691	1.14327	1.04451	0.996424	0.881675	1.09515	1.07678	1.03714	0.796154	0.861462	1.01047	1.0762	0.901358	1.06339	0.999091	0.861373	0.995249	1.0869	0.888639	0.874293	1.26943	0.901136	0.992002	0.981504	0.991379	1.03201	0.906493	1.36943	1.14569	0.516603	0.886943	1.06916	1.16368
	AF184155	HIV-1	0.916691	0.906242	1.20449	0.991522	1.30802	1.28491	0.179015	1.15162	0.964117	1.06032	1.2093	0.785897	0.933612	0.865927	1.08601	1.12217	1.10665	0.857498	0.83093	1.16057	1.07254	1.0188	0.699189	0.898873	1.08672	1.02434	0.841056	1.06465	1.04736	0.894819	0.957945	1.04274	0.870531	0.974692	1.26235	0.872988	0.908414	0.977224	1.43968	1.11688	0.96392	1.24615	0.96114	0.790828	0.902608	1.03158	1.16636
	AF190127	HIV-1	0.923725	0.93467	1.18979	0.971547	1.30198	1.25074	0.186226	1.18344	0.951832	1.09375	1.2167	0.770247	0.937144	0.804169	1.10095	1.15146	1.08976	0.871881	0.866327	1.13242	1.11266	0.939926	0.70329	0.898875	1.04326	1.07349	0.865293	1.05967	1.03736	0.982008	0.961624	0.999633	0.869971	0.894868	1.30621	0.878859	0.98201	1.03967	1.08909	0.986437	1.05623	1.0989	1.11176	0.581101	0.854148	1.10805	1.12412
	AF190128	HIV-1	0.929997	0.888484	1.20523	0.979622	1.29186	1.26924	0.216335	1.15676	0.9309	1.12388	1.23153	0.768298	0.9561	0.836688	1.04152	1.15432	1.08883	0.813051	0.873829	1.16539	1.11426	0.931273	0.845659	0.887456	1.04174	1.03636	0.866807	1.1059	1.02601	0.949721	0.958558	1.03413	0.907118	0.897376	1.29072	0.83256	0.936101	0.979404	1.03742	1.13019	1.174	0.986603	1.07049	0.561889	0.831804	1.13749	1.20151
	AF192135	HIV-1	0.937566	0.900208	1.19868	0.963607	1.28651	1.27198	0.205789	1.18731	0.953669	1.10449	1.17591	0.802539	0.926703	0.835933	1.10807	1.12783	1.04702	0.745931	0.932354	1.20297	1.08304	0.938207	0.623326	0.976921	1.05365	1.05754	0.82074	1.12046	1.05169	0.906412	0.983057	1.00546	0.923449	0.979627	1.21679	0.842272	0.975532	1.02921	0.800245	1.05617	1.02967	1.25075	1.15557	0.425047	0.884773	1.06594	1.14718
	AF193253	HIV-1	0.93765	0.896436	1.22463	0.939545	1.28701	1.2804	0.199416	1.18108	0.919106	1.08656	1.21122	0.831034	0.957587	0.848028	1.04962	1.13775	1.08604	0.83772	0.894407	1.13587	1.09608	0.976276	0.875929	0.87574	1.05982	1.0163	0.841436	1.12818	0.987691	0.948574	0.972167	1.07588	0.89707	0.879158	1.28701	0.850552	0.984827	0.938756	1.0681	1.07023	1.04849	1.65611	0.875703	0.419164	0.881819	1.17662	1.16738
	AF193276	HIV-1	0.926436	0.911414	1.20633	0.967132	1.31287	1.31887	0.186663	1.11517	0.962211	1.05684	1.19451	0.809246	0.919683	0.837855	1.08041	1.17026	1.09986	0.917139	0.861171	1.09031	1.08279	0.960317	0.885854	0.900384	1.04719	1.07572	0.848643	1.07226	1.02509	0.979442	0.940562	1.03816	0.873411	0.903316	1.24658	0.937599	0.945455	1.00754	0.711765	1.15238	1.00691	1.29198	1.17992	0.406914	0.821222	1.08105	1.32643
	AF193277	HIV-1	0.923677	0.909896	1.20803	0.972159	1.29283	1.28636	0.221444	1.13193	0.974631	1.05386	1.18038	0.805415	0.921065	0.86475	1.07808	1.15185	1.11065	0.88537	0.853585	1.10831	1.06386	0.961916	0.98344	0.920761	1.05165	1.04342	0.841689	1.10296	1.02661	0.930648	0.935842	1.07079	0.873997	0.89729	1.24058	0.949462	0.94901	1.03638	0.643209	1.14044	1.12215	1.2431	1.06615	0.403803	0.841376	1.12539	1.26888
	AF224507	HIV-1	0.946233	0.899386	1.20771	0.940664	1.28679	1.2435	0.188539	1.23028	0.954181	1.04325	1.19579	0.826147	0.907992	0.920656	1.09886	1.10156	1.10258	0.864354	0.877883	1.10867	1.06071	0.971411	0.746869	0.963389	1.0283	1.09452	0.855684	1.07999	1.01262	1.00065	0.961032	1.02722	0.855198	0.888889	1.24503	0.975701	1.00341	0.938616	0.966483	1.04935	1.09508	1.224	0.919385	0.725243	0.85128	1.09025	1.17819
	AF256204	HIV-1	0.94421	0.896746	1.2064	0.951328	1.30718	1.27885	0.198943	1.13697	0.95169	1.04707	1.19261	0.835482	0.901044	0.898344	1.08922	1.14601	1.04836	0.848046	0.920302	1.14314	1.06286	1.00216	0.606908	0.949074	1.07438	1.10857	0.814747	1.03845	0.983678	0.987326	0.960701	1.06878	0.905409	0.938543	1.2267	0.890179	0.969547	0.955323	1.17212	1.06677	1.10561	1.28842	0.923599	0.636257	0.846314	1.18985	1.16707
	AF256208	HIV-1	0.94552	0.892795	1.20388	0.956109	1.30406	1.27811	0.198985	1.13803	0.949162	1.05776	1.19464	0.829121	0.903067	0.893567	1.09303	1.14408	1.05571	0.836953	0.914946	1.14544	1.05994	1.00633	0.607637	0.950214	1.0669	1.11897	0.814092	1.04144	0.987138	0.976355	0.945521	1.08716	0.905339	0.944514	1.23309	0.879632	0.969216	0.960029	1.22773	1.05321	1.0669	1.27156	0.97136	0.643748	0.849223	1.19261	1.15741
	AF256209	HIV-1	0.953192	0.893853	1.19138	0.954986	1.29228	1.29476	0.220622	1.12606	0.947747	1.04008	1.20295	0.835429	0.901397	0.896886	1.08752	1.14906	1.06484	0.813013	0.920002	1.14063	1.06702	0.985927	0.6244	0.96124	1.0686	1.10478	0.803845	1.07369	0.972861	0.965627	0.979186	1.07727	0.888128	0.953759	1.23731	0.897788	0.975901	0.954458	1.20084	1.04683	1.00458	1.3649	1.03449	0.577663	0.860951	1.19307	1.13026
	AF256210	HIV-1	0.957399	0.895585	1.18518	0.953188	1.29228	1.28763	0.220418	1.13285	0.941774	1.03911	1.21038	0.837573	0.90092	0.900613	1.08968	1.14461	1.06057	0.82459	0.919899	1.1389	1.07322	0.980942	0.623192	0.954584	1.06741	1.10468	0.805316	1.07662	0.976185	0.964406	0.979158	1.0743	0.884226	0.951914	1.24263	0.900379	0.969485	0.965063	1.20749	1.04737	1.01095	1.36616	1.02719	0.576759	0.857099	1.19796	1.13093
	AF286223	HIV-1	0.931748	0.909396	1.20092	0.96657	1.29589	1.27097	0.209944	1.15088	0.939626	1.10819	1.19509	0.805331	0.94323	0.819224	1.08699	1.14165	1.10934	0.88285	0.876165	1.08123	1.08525	1.00004	0.921908	0.859559	1.03881	1.07459	0.868788	1.05373	0.972484	0.958291	0.969971	1.09084	0.887346	0.887808	1.20169	0.993019	0.992179	1.0698	0.737701	1.0048	0.966603	1.23656	1.02161	0.773398	0.864758	1.09636	1.13078
	AF286224	HIV-1	0.936917	0.93479	1.17888	0.962194	1.29406	1.20282	0.21445	1.20673	0.93801	1.09343	1.21115	0.800344	0.938793	0.843567	1.09917	1.11496	1.10475	0.837927	0.869538	1.12968	1.06267	1.01026	0.871752	0.906354	1.03652	1.12412	0.860889	1.02334	1.03102	0.94956	0.918373	1.07623	0.862447	0.939031	1.23623	0.953761	0.985849	1.00151	0.762346	1.06931	1.12215	1.22566	0.978859	0.55649	0.860836	1.12346	1.16115
	AF286225	HIV-1	0.948137	0.9223	1.16019	0.976485	1.28252	1.2782	0.210823	1.15627	0.928408	1.07574	1.24311	0.799819	0.940877	0.826733	1.0955	1.13067	1.04021	0.844371	0.902404	1.17484	1.04037	1.04234	0.793977	0.928953	1.05092	1.08383	0.858977	1.04748	1.02172	0.915486	0.962726	1.05924	0.918605	0.878359	1.25493	0.897762	0.981156	1.04541	0.806145	1.03302	0.938992	1.23154	1.17637	0.579378	0.874476	1.16313	1.14725
	AF286226	HIV-1	0.93396	0.939682	1.18435	0.958523	1.31907	1.22864	0.196342	1.15633	0.944918	1.05164	1.21953	0.815674	0.917443	0.86581	1.09036	1.14368	1.09523	0.844482	0.884883	1.11902	1.0522	1.05077	0.918704	0.877668	1.04704	1.1183	0.833162	1.05863	0.942902	1.02567	0.984008	1.07617	0.875047	0.889015	1.23594	0.972441	1.00431	0.942564	0.705911	1.09542	1.0725	1.12462	1.13113	0.527521	0.891513	1.05836	1.15825
	AF286227	HIV-1	0.948879	0.926989	1.16586	0.965774	1.30684	1.23116	0.1845	1.17947	0.946541	1.0663	1.21825	0.804178	0.901389	0.869385	1.13268	1.12321	1.09345	0.817956	0.916489	1.09235	1.04324	1.04408	0.689518	0.936016	1.05136	1.08498	0.84416	1.06304	1.04731	0.918837	0.932292	1.06121	0.874123	0.925754	1.24325	0.948078	0.989545	0.992228	0.686421	1.07804	1.13953	1.03031	0.919094	0.826182	0.86634	1.18558	1.11942
	AF286228	HIV-1	0.932489	0.919209	1.18513	0.980425	1.27965	1.2698	0.200598	1.16898	0.955791	1.07618	1.23249	0.768404	0.9398	0.84235	1.07491	1.14287	1.06992	0.84002	0.886347	1.1525	1.04539	1.05092	0.677552	0.932513	1.05486	1.06023	0.848493	1.07725	1.02798	0.90292	0.95276	1.06689	0.862015	0.85781	1.32778	0.903925	0.96798	1.03845	0.671482	1.08502	0.996594	1.36851	1.02791	0.554466	0.848449	1.08485	1.14655
	AF286229	HIV-1	0.937522	0.943165	1.19127	0.941721	1.29947	1.20737	0.207545	1.19949	0.953018	1.07764	1.19759	0.803989	0.918418	0.847375	1.09635	1.14809	1.09465	0.86232	0.858231	1.14673	1.05254	1.00262	0.933048	0.917104	1.05072	1.09834	0.855433	1.02968	0.939947	1.01454	0.966305	1.10689	0.88174	0.907042	1.24592	0.931342	1.00219	1.00437	0.669765	1.05413	0.886466	1.22792	1.11946	0.789377	0.891871	1.11436	1.17462
	AF286230	HIV-1	0.929046	0.940723	1.18575	0.963761	1.32405	1.21135	0.187528	1.17339	0.958613	1.05016	1.21611	0.797881	0.907553	0.878615	1.10074	1.13798	1.08689	0.83547	0.893799	1.12846	1.0521	1.05418	0.793485	0.8984	1.06183	1.09455	0.831505	1.05642	0.961219	1.00383	0.96921	1.07985	0.892357	0.875303	1.22478	0.96835	1.01963	0.933517	0.744762	1.06347	0.942609	1.17147	1.18126	0.641137	0.864719	1.14747	1.1605
	AF286231	HIV-1	0.934008	0.916248	1.20201	0.955655	1.30416	1.23869	0.190183	1.19227	0.952395	1.09355	1.19435	0.794809	0.919801	0.845121	1.09987	1.14237	1.07357	0.88512	0.880008	1.13256	1.04431	1.07701	0.838655	0.886292	1.06408	1.05619	0.887147	0.997467	0.920042	0.935648	1.00494	1.1386	0.896896	0.897171	1.22589	0.934739	0.98614	0.997093	0.832034	1.05581	1.12955	1.23245	0.91978	0.626922	0.875691	1.11227	1.13818
	AF286232	HIV-1	0.943312	0.933308	1.17462	0.959244	1.28786	1.25672	0.197522	1.18155	0.9607	1.03566	1.22953	0.7905	0.908323	0.868954	1.09909	1.14908	1.07248	0.880824	0.879734	1.13243	1.06473	1.01428	0.753058	0.91833	1.05646	1.08113	0.835224	1.07798	0.981486	0.979474	0.938415	1.09973	0.892879	0.940266	1.23649	0.908706	1.04744	0.994112	0.736039	0.969475	0.962613	1.48858	1.01652	0.540504	0.83387	1.1153	1.18835
	AF286233	HIV-1	0.936952	0.904607	1.19535	0.970231	1.27832	1.29398	0.204025	1.16291	0.954226	1.0765	1.19676	0.805691	0.934652	0.844975	1.09179	1.12899	1.12165	0.89707	0.868606	1.05524	1.03796	1.06031	0.916074	0.894688	1.04686	1.05113	0.845359	1.10053	1.01239	0.889737	0.989703	1.06046	0.834438	0.891528	1.27003	0.98652	0.980272	1.02601	0.932501	1.02552	1.09499	1.26099	0.925605	0.660128	0.95252	1.10266	1.05409
	AF286234	HIV-1	0.933807	0.935726	1.18237	0.963252	1.2951	1.23975	0.198112	1.19302	0.939798	1.07289	1.22787	0.789526	0.933807	0.826595	1.10661	1.1348	1.0791	0.821457	0.904523	1.14435	1.05383	0.976755	0.915867	0.937491	1.03074	1.0986	0.861551	1.06557	1.0072	0.941671	0.938671	1.09332	0.905686	0.857093	1.22887	0.957875	0.976244	1.03303	1.05033	1.00559	1.06388	1.07883	1.05935	0.682081	0.834259	1.15523	1.15828
	AF286235	HIV-1	0.928889	0.916136	1.18614	0.980596	1.27809	1.2502	0.233904	1.18314	0.955505	1.10455	1.19049	0.779806	0.942881	0.822183	1.10053	1.12529	1.0908	0.875841	0.875769	1.11692	1.05275	1.06081	0.803025	0.89684	1.07347	1.06168	0.824824	1.0754	0.996149	0.921459	0.953873	1.1034	0.86122	0.987459	1.2344	0.914374	0.938228	1.01568	0.85483	1.12865	0.962423	1.02447	1.31377	0.520191	0.857233	1.18302	1.21146
	AF286236	HIV-1	0.950953	0.90246	1.19886	0.943234	1.28678	1.26554	0.21835	1.16813	0.941963	1.06606	1.20559	0.816198	0.911331	0.872616	1.08619	1.15403	1.08688	0.83401	0.901075	1.12253	1.07245	1.00766	0.507582	0.963506	1.05447	1.03414	0.839557	1.12155	0.991819	0.989123	0.986602	1.03083	0.916373	0.9167	1.25504	0.849635	0.942271	0.986881	1.29909	1.05415	0.937856	0.986988	1.30032	0.651399	0.946844	1.07017	1.10709
	AF286237	HIV-1	0.940565	0.917667	1.1861	0.962865	1.28062	1.27874	0.191443	1.18839	0.941975	1.03224	1.23992	0.809938	0.933854	0.875211	1.08966	1.11231	1.07464	0.845663	0.900765	1.13173	1.07685	0.972895	0.937651	0.901488	1.05777	1.11145	0.832551	1.05273	1.02077	0.982889	0.941869	1.04393	0.901104	0.840847	1.27309	0.916568	0.931492	1.00943	0.769831	1.15482	0.992886	1.2471	1.04862	0.67895	0.85796	1.08467	1.21044
	AF286238	HIV-1	0.928016	0.893702	1.20687	0.97193	1.32135	1.25173	0.21014	1.15307	0.946265	1.06607	1.19424	0.816887	0.917855	0.896515	1.08431	1.1257	1.1017	0.836853	0.863709	1.15377	1.1015	1.01074	0.87269	0.824502	1.08115	1.01907	0.84563	1.07833	0.980249	0.938304	0.948124	1.12286	0.878699	0.882549	1.28691	0.873797	0.933289	0.966102	0.823171	1.1925	0.895885	1.2887	1.16724	0.616992	0.977	1.08381	1.1483
	AF286239	HIV-1	0.926318	0.89744	1.20828	0.976365	1.29177	1.24182	0.197168	1.2049	0.963826	1.06926	1.19671	0.785571	0.920172	0.889727	1.10523	1.10653	1.11179	0.814502	0.86831	1.1467	1.09871	1.0291	0.955128	0.81197	1.06599	1.0138	0.846354	1.10987	0.962695	1.01071	0.965462	1.08185	0.870561	0.867668	1.29485	0.89944	0.920062	1.07714	0.742301	1.12376	0.889341	0.928411	1.42032	0.596836	0.911048	1.00727	1.15408
	AF289548	HIV-1	0.955014	0.910993	1.1586	0.975442	1.24116	1.2999	0.245856	1.17369	0.934103	1.08917	1.23911	0.77867	0.951921	0.807976	1.0876	1.13911	1.04624	0.891281	0.879249	1.16083	1.09812	1.09476	0.747098	0.802647	1.01048	1.07233	0.862362	1.136	1.02107	0.989922	0.944085	1.03409	0.903016	0.887945	1.30022	0.857081	0.930408	0.945586	1.11945	1.1421	1.10876	1.28038	0.913037	0.623247	0.921764	1.07887	1.14968
	AF289549	HIV-1	0.936454	0.923938	1.18307	0.966389	1.28103	1.25488	0.238073	1.16172	0.956631	1.07002	1.21146	0.785667	0.927622	0.842813	1.0782	1.15982	1.07094	0.900657	0.886695	1.1139	1.08251	1.06001	0.885657	0.826725	1.01989	1.08865	0.849718	1.11599	1.0095	1.03163	0.95682	1.01284	0.848857	0.930379	1.30448	0.888058	0.972479	0.963044	0.745036	1.14105	1.14052	1.22325	0.943906	0.57026	0.889025	1.00616	1.21113
	AF289550	HIV-1	0.949245	0.90629	1.17243	0.973372	1.27783	1.25551	0.208806	1.18559	0.937434	1.07883	1.2288	0.795924	0.932186	0.866168	1.0944	1.11726	1.03618	0.94739	0.886369	1.12738	1.0843	1.02129	0.772178	0.877134	1.04343	1.10329	0.850574	1.0525	0.978698	1.05265	0.916571	1.08503	0.906319	0.866221	1.32161	0.833499	0.971975	1.03017	0.701003	1.07277	1.08246	1.15572	0.965935	0.728655	0.888299	1.00993	1.23198
	AF316544	HIV-1	0.934664	0.895215	1.20321	0.976073	1.28085	1.25203	0.184839	1.19936	0.931008	1.10903	1.23588	0.773648	0.953537	0.852176	1.0739	1.11974	1.10281	0.843737	0.869495	1.12693	1.10415	0.958069	0.885173	0.869396	1.06225	1.14704	0.805027	1.0363	0.992921	0.971344	0.914568	1.11565	0.93174	0.8529	1.2878	0.834487	0.914747	0.959411	1.03146	1.18122	0.936256	0.946125	1.24712	0.768198	0.905388	1.0788	1.19405
	AF332867	HIV-1	0.947547	0.921416	1.1841	0.941401	1.28175	1.26451	0.193993	1.2074	0.948313	1.00825	1.24972	0.813293	0.913507	0.89795	1.09753	1.11838	1.08387	0.783881	0.899963	1.17697	1.08553	0.99157	1.0429	0.837107	1.0894	1.05097	0.814982	1.09532	0.974843	1.07415	0.936299	1.06049	0.873048	0.873137	1.27078	0.91974	0.972021	0.899048	1.15805	1.1077	1.13024	1.23453	0.879897	0.731751	0.865463	1.16283	1.18486
	AF361871	HIV-1	0.917178	0.936669	1.19662	0.975253	1.30005	1.30438	0.158365	1.17462	0.973065	1.0173	1.20538	0.807125	0.928946	0.842349	1.12101	1.11063	1.05295	0.867908	0.87257	1.18843	1.02979	1.07006	0.744997	0.91618	1.05092	1.10148	0.845652	1.04978	1.02032	0.925145	0.927408	1.09873	0.901432	0.867159	1.26446	0.902309	0.972604	1.00675	0.888974	1.06287	1.14741	1.13984	1.0571	0.476191	0.865143	1.14202	1.18335
	AF361872	HIV-1	0.9241	0.907356	1.20196	0.976724	1.33246	1.25542	0.166478	1.17139	0.948302	1.03586	1.21052	0.823621	0.914077	0.908186	1.10588	1.09515	1.09879	0.836903	0.900651	1.10324	1.13614	0.91416	0.828646	0.849227	1.07164	1.08813	0.825553	1.05534	0.964254	1.00846	0.940056	1.11108	0.953878	0.894754	1.24589	0.817397	0.87635	1.0555	1.14506	1.15778	0.886145	0.867347	1.2973	0.869565	0.933303	1.13877	1.17811
	AF361873	HIV-1	0.942328	0.893508	1.19356	0.971524	1.30616	1.2045	0.179897	1.2234	0.942557	1.08966	1.21406	0.788761	0.907498	0.910568	1.11811	1.09438	1.05859	0.847874	0.909206	1.14235	1.09377	0.952073	0.797928	0.906828	1.0447	1.09026	0.819869	1.11206	1.05488	0.971716	0.926302	1.02858	0.93339	0.894231	1.22035	0.891016	0.982962	0.944861	0.923864	1.08628	0.966518	1.24006	1.03259	0.740312	0.9347	1.11606	1.12632
	AF361874	HIV-1	0.917145	0.943062	1.18276	0.983836	1.29649	1.28025	0.18366	1.17634	0.96172	1.04524	1.21878	0.789825	0.944426	0.823441	1.10447	1.11638	1.07998	0.866562	0.901284	1.10712	1.03496	0.993881	0.769192	0.98072	1.0557	1.09561	0.837088	1.06115	1.00457	0.925153	0.987848	1.05252	0.851362	0.889941	1.23564	1.0046	0.968013	1.03709	0.920801	1.03985	0.921885	1.28895	1.10626	0.675913	0.899508	1.14734	1.15084
	AF361875	HIV-1	0.918557	0.924479	1.18827	0.992508	1.32244	1.25198	0.16593	1.16505	0.949314	1.07854	1.20792	0.797075	0.929066	0.839652	1.13133	1.10256	1.08635	0.844141	0.873781	1.14843	1.11324	1.00037	0.575853	0.845828	1.0323	1.10281	0.843448	1.08271	1.0261	0.930162	0.91852	1.09917	0.85327	0.906243	1.26949	0.943713	0.964588	1.01049	1.02235	1.06132	1.07484	0.932442	1.1722	0.64282	0.952395	1.04377	1.11497
	AF361876	HIV-1	0.934662	0.930803	1.18394	0.967654	1.30135	1.29245	0.159268	1.16197	0.945307	1.03524	1.23132	0.819045	0.928892	0.847689	1.11493	1.11439	1.08971	0.837887	0.858881	1.16213	1.02304	1.07694	0.86312	0.913388	1.03326	1.09923	0.836984	1.09697	1.00049	0.886397	0.980522	1.08727	0.874987	0.852316	1.29458	0.928847	0.980919	0.971771	1.21852	1.0303	1.14983	1.14095	1.12944	0.375339	0.915267	1.08624	1.16215
	AF361877	HIV-1	0.924905	0.897144	1.20498	0.985788	1.30722	1.29914	0.169179	1.14121	0.953668	1.08996	1.20252	0.793496	0.933027	0.841355	1.0967	1.13089	1.06057	0.844955	0.874116	1.17995	1.07862	1.032	1.00062	0.825258	1.04315	1.06384	0.859344	1.07146	1.00022	0.941839	0.980282	1.05333	0.896199	0.902901	1.2486	0.909284	0.920136	1.11115	0.796882	1.08222	1.12958	0.863471	0.924959	1.0116	0.815977	1.07923	1.23299
	AF361878	HIV-1	0.94198	0.913781	1.1765	0.975367	1.31356	1.27011	0.174241	1.14956	0.941987	1.03438	1.24131	0.814045	0.911271	0.895081	1.10123	1.11901	1.09955	0.832825	0.890031	1.10642	1.11728	0.987924	0.759425	0.829353	1.0232	1.04948	0.863301	1.12737	1.02805	0.979585	0.944796	1.03481	0.874946	0.895545	1.28609	0.9108	0.895881	1.01249	1.21866	1.14917	1.15107	1.32035	0.866333	0.611259	0.900304	1.07624	1.10559
	AF361879	HIV-1	0.933739	0.918092	1.17932	0.981099	1.31207	1.27667	0.158205	1.17614	0.936445	1.05288	1.22815	0.818621	0.932461	0.863865	1.11843	1.08746	1.0998	0.860953	0.834341	1.15625	1.07121	1.04218	0.720857	0.874432	1.02218	1.09619	0.857727	1.093	0.974576	1.00078	0.977585	1.06406	0.865749	0.903282	1.27114	0.93242	0.968236	0.965541	1.01092	1.0856	1.00961	1.50867	0.942306	0.567219	0.890142	1.02547	1.14483
	AF362994	HIV-1	0.946234	0.891459	1.23148	0.928567	1.28826	1.30906	0.184638	1.14666	0.937336	1.08854	1.17635	0.848834	0.931314	0.845513	1.06583	1.16237	1.04937	0.865352	0.923538	1.12447	1.08477	1.0109	0.686835	0.89092	1.09027	1.07948	0.775945	1.08536	1.00348	1.07926	0.952362	0.996859	0.898221	0.875376	1.23518	0.933424	0.991511	0.908564	1.38036	1.03428	1.04515	1.10667	1.02109	0.782553	0.867625	0.964231	1.11394
	AF377954	HIV-1	0.91018	0.934286	1.20013	0.982328	1.32522	1.28484	0.149973	1.16939	0.949671	1.03106	1.23903	0.797895	0.941339	0.850202	1.08708	1.1161	1.11518	0.837114	0.845354	1.15414	1.05339	1.03013	0.636688	0.921591	1.07074	1.05138	0.854662	1.05862	1.00986	0.98376	0.943796	1.05971	0.895574	0.924464	1.30415	0.81058	0.912315	0.940485	1.3465	1.16667	0.782967	1.38182	0.955975	1.10582	0.914687	1.09777	1.21127
	AF377955	HIV-1	0.911362	0.938258	1.18872	0.989167	1.31892	1.27932	0.162402	1.1627	0.940746	1.06374	1.2221	0.806184	0.956432	0.810367	1.11443	1.09899	1.09155	0.828854	0.890549	1.13483	1.04603	0.981232	0.831651	0.956176	1.05984	1.12007	0.821232	1.05308	1.02749	0.978495	0.969344	1.00704	0.888542	0.927157	1.29798	0.830528	0.914661	1.02384	1.11023	1.12145	0.927034	1.51327	0.796369	0.935383	0.90165	1.04455	1.22868
	AF377956	HIV-1	0.946076	0.913559	1.18869	0.957313	1.28253	1.29451	0.176048	1.17721	0.923508	1.03703	1.25817	0.823508	0.94753	0.87125	1.06406	1.11798	1.05494	0.824738	0.917164	1.15154	1.05949	1.00881	0.794812	0.918408	1.11041	1.01869	0.837602	1.0409	0.96446	0.983658	1.0061	1.05541	0.895191	0.906055	1.2676	0.888797	0.937815	1.00637	1.03192	1.10071	0.8325	1.37401	1.10549	0.766776	0.992596	0.955363	1.17342
	AF377957	HIV-1	0.920152	0.906243	1.21363	0.975293	1.30555	1.25708	0.185877	1.17627	0.951436	1.08123	1.20769	0.787655	0.935658	0.856505	1.08436	1.12899	1.06908	0.887265	0.874904	1.14799	1.09639	1.0037	0.903189	0.837527	1.06389	1.06557	0.838912	1.06904	0.974433	0.964732	0.994223	1.06477	0.911843	0.868157	1.29401	0.837679	0.879756	1.08838	0.875515	1.16391	1.06512	1.09061	0.97336	0.813772	0.954772	1.09138	1.15826
	AF377958	HIV-1	0.917002	0.932555	1.21435	0.962339	1.30312	1.31368	0.172846	1.13294	0.955443	1.02897	1.22271	0.813289	0.942699	0.830243	1.07	1.15365	1.05521	0.868705	0.862295	1.20076	1.08368	0.995282	0.782368	0.884365	1.10451	1.00925	0.841204	1.04396	0.985388	0.872125	1.05307	1.04256	0.920401	0.88099	1.29384	0.820845	0.967048	1.01516	0.67136	1.10424	0.988222	1.28568	1.07955	0.60635	0.919332	1.00336	1.12501
	AF377959	HIV-1	0.928167	0.948782	1.17936	0.964622	1.29805	1.24469	0.191595	1.19361	0.941161	1.07567	1.22026	0.801075	0.950683	0.813423	1.09353	1.12271	1.06511	0.969761	0.849596	1.11847	1.13433	0.954477	0.866983	0.820601	1.04573	1.05302	0.85497	1.0948	1.00862	0.988691	0.96953	1.02838	0.880912	0.906763	1.28931	0.877715	0.936666	1.03975	0.798427	1.1155	0.915622	1.30883	1.12244	0.640363	0.897296	0.967839	1.20479
	AF407418	HIV-1	0.951638	0.900148	1.18254	0.96717	1.25441	1.29272	0.168866	1.22705	0.93915	1.02543	1.24723	0.814333	0.929189	0.88837	1.14007	1.05998	1.03066	1.0253	0.924837	1.03058	1.09295	0.988697	1.08081	0.844456	1.07835	1.02177	0.859442	1.05989	0.958373	1.00923	0.957029	1.10172	0.913078	0.766085	1.3198	0.900928	0.89618	1.06373	0.90337	1.12931	0.733782	1.51845	1.23492	0.56375	0.952277	1.14262	1.02125
	AF408626	HIV-1	0.936691	0.894648	1.17386	1.00241	1.3073	1.29668	0.204951	1.11085	0.937266	1.07994	1.2569	0.762761	0.925303	0.844471	1.07509	1.16634	1.06114	0.807757	0.900236	1.17415	1.09596	0.978678	0.634864	0.900066	1.08943	1.04453	0.82817	1.07756	1.03375	1.03816	0.911648	1.02024	0.893871	0.804794	1.26586	0.969999	0.961704	0.944902	1.32807	1.06804	1.06049	1.39528	0.941645	0.532462	0.824444	1.18349	1.17493
	AF408627	HIV-1	0.96985	0.910744	1.17592	0.930682	1.28566	1.29644	0.203412	1.1472	0.920118	1.01706	1.2585	0.840382	0.8998	0.886343	1.08843	1.16377	1.10438	0.735021	0.915511	1.14945	1.10085	1.0185	0.740385	0.847188	1.09188	1.05027	0.79584	1.11413	0.98836	1.02597	0.929122	1.06983	0.915941	0.841044	1.2415	0.940917	0.943059	0.956865	1.09397	1.1266	0.964266	1.18531	1.15986	0.622725	0.872537	1.11383	1.15565
	AF408628	HIV-1	0.951126	0.927822	1.17727	0.949148	1.28053	1.29576	0.206814	1.14743	0.937407	1.02601	1.25667	0.811841	0.924531	0.858451	1.06554	1.16411	1.08613	0.842657	0.864073	1.15961	1.05117	0.969216	0.844837	0.96374	1.0959	0.994384	0.825116	1.11058	1.00911	1.03981	0.969232	0.996721	0.833642	0.939183	1.31486	0.908117	0.934355	0.999059	1.02532	1.11548	0.988234	1.29489	1.13954	0.500947	0.805976	1.07889	1.20879
	AF408629	HIV-1	0.939684	0.925862	1.20106	0.937105	1.27664	1.2571	0.203147	1.21824	0.959838	1.01573	1.21335	0.818635	0.913539	0.889204	1.09762	1.12208	1.06751	0.790175	0.934337	1.1551	1.13114	0.982844	0.814652	0.826885	1.09951	1.05046	0.826759	1.04225	1.01973	0.990826	0.951763	1.03386	0.905039	0.857642	1.24458	0.926559	0.950386	0.981267	0.909467	1.11629	1.07157	1.65526	0.830163	0.472698	0.817432	1.20437	1.17579
	AF408630	HIV-1	0.944277	0.925083	1.18453	0.950712	1.28634	1.26408	0.206445	1.18541	0.926635	1.02467	1.25942	0.817849	0.935555	0.880827	1.06649	1.12656	1.05514	0.81378	0.914048	1.17705	1.10377	0.986159	1.02938	0.823432	1.09847	1.03544	0.831767	1.06477	1.00658	1.05088	0.932563	1.02638	0.879795	0.835153	1.26256	0.969892	0.991735	0.981553	0.803711	1.06789	0.990949	1.38809	1.00683	0.608347	0.841815	1.08007	1.19161
	AF408631	HIV-1	0.93384	0.903759	1.19994	0.967609	1.3083	1.25213	0.191435	1.17163	0.942441	1.02961	1.217	0.833943	0.919721	0.919758	1.09429	1.09522	1.08163	0.78627	0.904938	1.16714	1.06593	1.03416	0.74641	0.896853	1.07665	1.04525	0.819378	1.09692	0.969992	1.06707	0.953514	1.04827	0.875288	0.827504	1.27502	0.948558	0.948612	0.971193	1.20278	1.0857	1.0339	1.46272	0.925536	0.591028	0.903138	1.06828	1.18671
	AF408632	HIV-1	0.949582	0.900329	1.19107	0.95743	1.29748	1.24814	0.202097	1.1768	0.931197	1.06606	1.23914	0.800069	0.912099	0.888049	1.08463	1.14068	1.05758	0.806865	0.907661	1.17968	1.09266	0.960628	0.967874	0.874671	1.07931	1.02635	0.834586	1.09818	1.02639	0.982739	0.919148	1.06167	0.891249	0.884265	1.28088	0.886642	0.97689	0.971389	0.996858	1.0666	1.01065	1.16712	1.1401	0.564175	0.785538	1.18198	1.21497
	AF423755	HIV-1	0.959619	0.906503	1.15939	0.969117	1.28581	1.32812	0.213527	1.11453	0.925195	1.05429	1.23767	0.817868	0.923299	0.829415	1.10753	1.15365	1.06408	0.855612	0.868992	1.17494	1.08473	0.986399	0.680616	0.914522	1.03948	1.09576	0.856284	1.05323	0.999905	0.982472	0.941359	1.07093	0.885484	0.950937	1.34032	0.792184	0.927224	0.977554	1.12419	1.13982	1.11144	0.944116	1.10459	0.624318	0.90556	1.13408	1.1777
	AF423756	HIV-1	0.951776	0.910358	1.16641	0.973613	1.28035	1.28908	0.202815	1.15921	0.925969	1.07278	1.25344	0.791145	0.936483	0.840714	1.08756	1.13955	1.06155	0.860289	0.875613	1.16429	1.08194	1.02526	0.787484	0.866622	1.05486	1.07481	0.835172	1.08907	1.01074	1.0027	0.916215	1.06967	0.873284	0.95672	1.31433	0.833977	0.93642	0.982612	1.10237	1.11328	1.16131	1.04576	1.06429	0.528798	0.92885	1.15474	1.13453
	AF423757	HIV-1	0.956297	0.907933	1.16209	0.965636	1.28435	1.29648	0.199133	1.15802	0.933523	1.06563	1.25712	0.787152	0.921429	0.839567	1.09433	1.15667	1.08084	0.866545	0.865115	1.15277	1.08215	1.04277	0.732067	0.865263	1.06734	1.08663	0.823358	1.07692	1.01397	0.98554	0.921192	1.06116	0.860711	0.958478	1.3302	0.835596	0.958897	0.958036	0.895322	1.13736	1.18667	1.01666	1.08859	0.467592	0.919314	1.14247	1.16637
	AF423758	HIV-1	0.957781	0.904698	1.16652	0.967445	1.27559	1.31716	0.188905	1.16197	0.925484	1.07136	1.25841	0.790909	0.930076	0.828734	1.09477	1.14775	1.07549	0.887123	0.857	1.14208	1.07884	1.01913	0.816367	0.870048	1.0396	1.07523	0.848218	1.09956	1.02124	1.04243	0.891393	1.04905	0.845343	0.966786	1.34721	0.830594	0.963739	0.929355	0.926802	1.14329	1.17605	0.911552	1.15434	0.493033	0.882787	1.14855	1.17743
	AF423759	HIV-1	0.955078	0.910942	1.16687	0.969208	1.29065	1.29555	0.178786	1.14818	0.920257	1.07271	1.25237	0.809906	0.931983	0.841415	1.10165	1.13083	1.07731	0.87186	0.860054	1.14416	1.07396	1.02364	0.776616	0.876468	1.05281	1.06991	0.842269	1.08429	1.00737	1.0369	0.89353	1.07869	0.848511	0.968085	1.33881	0.840247	0.979244	0.945408	0.952971	1.10331	1.0853	0.986511	1.2069	0.517123	0.923146	1.16142	1.15436
	AF423760	HIV-1	0.959065	0.91735	1.16117	0.960022	1.27004	1.27574	0.208278	1.18325	0.917866	1.06809	1.25833	0.804021	0.943326	0.839816	1.08628	1.13014	1.05973	0.913825	0.87993	1.12546	1.06981	1.07084	0.688812	0.866335	1.05172	1.07883	0.860186	1.05362	1.03486	0.98013	0.915167	1.04988	0.898298	0.889311	1.32374	0.836063	0.992713	0.968369	0.741997	1.09671	1.10913	1.22712	1.11478	0.362623	0.906196	1.10516	1.19055
	AF442566	HIV-1	0.932271	0.905759	1.19694	0.975669	1.2895	1.20568	0.212022	1.20635	0.956783	1.11047	1.18933	0.777632	0.9273	0.872677	1.0997	1.11496	1.0575	0.898473	0.925056	1.08364	1.07179	1.02149	1.02216	0.852025	1.06748	1.00644	0.830984	1.13656	1.00564	1.03828	0.92637	1.04645	0.930871	0.896448	1.23412	0.876772	0.96297	0.986284	0.939053	1.08779	1.03933	1.33819	0.972517	0.582016	0.895174	1.11949	1.10309
	AF442569	HIV-1	0.943445	0.904011	1.18281	0.972949	1.27952	1.25109	0.246996	1.14573	0.947281	1.07926	1.22636	0.782164	0.928786	0.875134	1.0507	1.16319	1.05873	0.896298	0.885158	1.13331	1.07136	1.05084	1.05084	0.81222	1.07608	1.01092	0.860741	1.06958	0.980188	1.03419	0.950881	1.05335	0.932182	0.907614	1.24513	0.858912	0.952796	0.937122	1.08891	1.12124	0.877481	1.26228	1.15887	0.691328	0.857049	1.09588	1.18005
	AF442570	HIV-1	0.937036	0.922585	1.17953	0.974833	1.26748	1.24159	0.221459	1.1964	0.950607	1.06727	1.2287	0.781933	0.943075	0.863118	1.08103	1.11763	1.0708	0.873452	0.896677	1.11695	1.08161	1.05395	0.822002	0.84753	1.03855	1.04988	0.831333	1.15375	1.00703	1.02844	0.93209	1.04274	0.957641	0.957493	1.23083	0.801291	0.971323	0.886003	0.93137	1.15847	0.832456	1.33843	1.24563	0.557245	0.836025	1.07463	1.15645
	AF443074	HIV-1	0.940813	0.916819	1.17804	0.970186	1.31749	1.24716	0.185549	1.16417	0.943448	1.07618	1.21414	0.802283	0.909977	0.860974	1.11532	1.13196	1.13922	0.88151	0.830787	1.08858	1.06375	1.05572	0.771429	0.87715	1.01362	1.05812	0.86815	1.12817	0.980519	0.960691	0.953775	1.09813	0.865787	0.874441	1.28239	0.935556	0.955054	0.986885	0.658567	1.15532	1.12448	1.37375	0.980561	0.400332	0.854039	1.05006	1.19334
	AF443075	HIV-1	0.95336	0.911509	1.15623	0.976951	1.29702	1.23238	0.205448	1.19439	0.924988	1.10942	1.23008	0.782902	0.920296	0.838615	1.13086	1.11813	1.09121	0.871837	0.863355	1.12756	1.05738	1.11114	0.795888	0.845794	1.04897	1.04572	0.885808	1.04967	1.01091	0.933427	0.968857	1.0601	0.838639	0.941191	1.28255	0.936085	0.986696	1.0024	0.859197	1.03997	0.896332	1.46345	1.01026	0.654464	0.979703	1.11437	1.08245
	AF443076	HIV-1	0.928808	0.938278	1.18007	0.9687	1.29929	1.2214	0.221212	1.18527	0.941273	1.08784	1.2123	0.79484	0.943862	0.829975	1.09136	1.12674	1.09812	0.820263	0.861967	1.16807	1.06181	1.04177	0.798688	0.898951	1.02696	1.078	0.894229	1.03969	1.06585	0.900773	0.900847	1.07283	0.908539	0.930351	1.20812	0.9194	0.965464	1.05775	0.769273	1.05284	1.1423	1.17219	0.922441	0.668089	0.816231	1.21972	1.16237
	AF443077	HIV-1	0.948677	0.897857	1.1641	0.98796	1.27022	1.28883	0.204214	1.18459	0.936586	1.08207	1.22139	0.802558	0.941819	0.854268	1.11489	1.08601	1.11249	0.857655	0.841678	1.12441	1.04664	1.08222	0.793819	0.888943	1.05296	1.04573	0.840271	1.11178	1.03255	0.916566	0.917236	1.09622	0.855858	0.904818	1.31901	0.890387	0.966922	0.987136	0.986314	1.06316	1.10344	1.31299	0.933897	0.581336	0.903479	1.10173	1.16329
	AF443078	HIV-1	0.921588	0.922506	1.19486	0.98169	1.30501	1.25057	0.205931	1.1523	0.954348	1.0719	1.20856	0.795731	0.935138	0.851575	1.09021	1.12498	1.05995	0.909873	0.882933	1.1273	1.08281	1.05351	0.766825	0.846126	1.05178	1.06916	0.843361	1.07871	0.971063	1.02952	0.963692	1.06081	0.901255	0.879303	1.23319	0.938112	0.912889	1.02918	0.928904	1.14867	0.963612	1.08374	1.20536	0.649606	0.892262	1.13539	1.12039
	AF443079	HIV-1	0.945093	0.913462	1.18416	0.961098	1.3025	1.26888	0.190022	1.16032	0.930322	1.10889	1.20869	0.803392	0.92429	0.810826	1.12019	1.14539	1.0816	0.8545	0.873046	1.14711	1.0771	1.02083	0.868951	0.866159	1.03631	1.06113	0.888195	1.04495	1.05013	0.989973	0.912752	1.0313	0.883545	0.831451	1.24335	0.992202	0.968253	1.02539	0.977498	1.03167	0.893831	1.25834	1.09244	0.767547	0.884785	1.1436	1.13589
	AF443080	HIV-1	0.918534	0.909334	1.19304	0.996337	1.31387	1.30516	0.177679	1.13387	0.967531	1.08698	1.19578	0.772574	0.921167	0.813551	1.12168	1.14516	1.07195	0.883496	0.889641	1.11866	1.06397	1.09825	0.623518	0.855556	1.05198	1.04874	0.860115	1.07393	1.02935	0.866779	0.916263	1.1251	0.903401	0.909145	1.19817	0.954155	0.961651	0.997909	0.83666	1.09409	0.920879	1.08187	1.33093	0.515728	0.92678	1.21111	1.10398
	AF443081	HIV-1	0.943696	0.925761	1.17282	0.9648	1.28038	1.25915	0.223442	1.17355	0.936736	1.09666	1.21226	0.794468	0.934347	0.806644	1.11559	1.13929	1.08646	0.880183	0.856795	1.14425	1.09847	0.97448	0.721471	0.905959	1.03899	1.08849	0.874507	1.03413	1.01549	0.916169	0.954215	1.07622	0.894089	0.82947	1.23992	0.984986	0.941419	0.986774	1.12442	1.08246	1.12046	0.997604	0.988071	0.789212	0.883497	1.17616	1.11469
	AF443082	HIV-1	0.935257	0.916667	1.18464	0.97239	1.31424	1.2639	0.214953	1.12519	0.94059	1.08525	1.20142	0.811277	0.921284	0.834634	1.10325	1.14902	1.08785	0.837442	0.920395	1.08867	1.05285	1.07353	0.513489	0.936536	1.05355	1.09055	0.855061	1.035	1.01592	0.967654	0.93257	1.0681	0.872267	0.917697	1.2394	0.946376	0.986479	0.994021	1.09722	1.00222	1.00086	1.08616	0.887341	1.08797	0.863659	1.12101	1.19404
	AF443083	HIV-1	0.943785	0.916722	1.19029	0.953922	1.29552	1.27859	0.186232	1.16448	0.944291	1.06951	1.21793	0.803401	0.918184	0.841965	1.09939	1.15447	1.10874	0.86487	0.877527	1.09107	1.08067	1.04034	0.725364	0.863827	1.0456	1.03	0.859829	1.10779	0.988283	0.992449	0.971492	1.04888	0.883126	0.852863	1.26129	0.948527	1.01519	0.974261	0.825803	1.02447	1.07699	1.44289	0.889182	0.562368	0.920923	1.05922	1.14548
	AF443084	HIV-1	0.92874	0.917389	1.19537	0.96814	1.29862	1.2277	0.219405	1.18347	0.943846	1.11008	1.1951	0.790261	0.940199	0.833025	1.09002	1.13419	1.10763	0.83995	0.893459	1.09745	1.04822	1.03468	0.859311	0.912497	1.02206	1.06448	0.883515	1.07756	1.01632	0.963079	0.95363	1.04845	0.844257	0.837252	1.25813	1.01493	0.972514	0.996949	0.935201	1.06552	1.07883	1.27765	0.948508	0.617279	0.890358	1.07445	1.14311
	AF443085	HIV-1	0.915655	0.936983	1.20343	0.967025	1.30051	1.24348	0.198997	1.18347	0.947082	1.10094	1.1951	0.791236	0.954484	0.795631	1.09929	1.13385	1.0741	0.874582	0.862801	1.17183	1.05451	1.03794	0.72363	0.918647	1.01075	1.09342	0.891407	1.05337	1.02045	0.886059	0.959892	1.07942	0.866405	0.905787	1.23871	0.953306	0.991145	1.00358	0.998468	1.01347	1.20575	1.0614	0.904312	0.678234	0.901803	1.14112	1.11271
	AF443086	HIV-1	0.933369	0.91627	1.18858	0.976201	1.30822	1.30475	0.198581	1.09717	0.949831	1.06536	1.21276	0.80663	0.918938	0.827839	1.10034	1.16472	1.12102	0.844527	0.856888	1.11039	0.997712	1.04416	0.965671	0.969414	1.04475	1.05805	0.85789	1.07802	1.02417	0.899661	0.978413	1.04666	0.902616	0.87867	1.21005	0.969028	1.00557	1.00062	0.940096	0.999915	1.00918	1.29525	1.044	0.603009	0.882214	1.09785	1.21013
	AF443087	HIV-1	0.937268	0.914228	1.18772	0.973105	1.28784	1.28736	0.201572	1.14378	0.939367	1.10193	1.20524	0.799156	0.940165	0.805521	1.10553	1.1426	1.07978	0.874539	0.899327	1.09709	1.04223	1.04725	0.634777	0.947095	1.03537	1.0949	0.862701	1.05	1.00801	0.9053	0.986005	1.05669	0.830359	0.930542	1.29055	0.945823	0.991247	0.998564	1.00037	1.01763	1.15836	1.23746	0.892578	0.60454	0.93547	1.0253	1.14559
	AF443088	HIV-1	0.925628	0.933763	1.18907	0.972668	1.29064	1.26457	0.204377	1.16227	0.950997	1.06435	1.21192	0.804525	0.94546	0.832207	1.09215	1.12312	1.12589	0.870676	0.840869	1.10916	1.04732	0.995388	0.803002	0.957626	1.03938	1.03788	0.897928	1.04826	1.01269	0.919834	0.943989	1.08714	0.873124	0.876933	1.25534	0.957629	0.980377	1.01186	0.995388	1.0177	0.976176	1.39133	1.0382	0.578158	0.93872	1.08084	1.18889
	AF443089	HIV-1	0.936643	0.921479	1.19009	0.956364	1.28443	1.23243	0.206859	1.22353	0.945555	1.08667	1.20769	0.792809	0.941162	0.851279	1.08241	1.1227	1.09479	0.86851	0.882689	1.10821	1.05694	1.07394	0.872861	0.869728	1.02831	1.07399	0.870522	1.08251	1.00109	0.949853	0.931848	1.10075	0.853711	0.961762	1.27303	0.889131	1.00161	0.978035	0.829473	1.03768	1.03556	1.4111	0.903715	0.650193	0.879232	1.13471	1.13616
	AF443090	HIV-1	0.925989	0.926278	1.19953	0.960284	1.27727	1.25938	0.236736	1.17945	0.971466	1.04265	1.18061	0.812707	0.926882	0.862335	1.09726	1.12377	1.07537	0.84276	0.878552	1.17276	1.05606	1.0089	0.770677	0.946836	1.03393	1.05847	0.892834	1.04508	1.08857	0.892263	0.912589	1.04278	0.894495	0.930062	1.19035	0.957501	0.927949	1.09732	1.03856	1.02565	1.16348	1.1404	1.03764	0.475695	0.875074	1.14634	1.14035
	AF443091	HIV-1	0.939604	0.916976	1.17421	0.979079	1.27826	1.30154	0.216452	1.13991	0.95134	1.06378	1.20173	0.81466	0.931551	0.830304	1.11885	1.11969	1.08939	0.866261	0.909641	1.07406	1.1244	0.951636	0.730335	0.872434	1.0205	1.07346	0.870719	1.08846	1.00976	0.94115	0.945258	1.07949	0.892804	0.885432	1.25068	0.932435	0.92984	1.04224	1.01316	1.07966	1.05593	1.23961	0.855047	0.874181	0.895173	1.10006	1.13426
	AF443092	HIV-1	0.935862	0.913331	1.20071	0.956497	1.28108	1.2917	0.199536	1.1752	0.957255	1.07283	1.18614	0.80936	0.926	0.82856	1.11313	1.13591	1.08283	0.91796	0.814112	1.18439	1.05087	1.03058	0.788059	0.924032	1.03869	1.07031	0.863585	1.0679	1.01919	0.936138	0.963895	1.05034	0.826042	0.881177	1.30713	0.949621	0.993368	1.00739	0.849626	1.02498	1.01506	1.09116	1.184	0.580643	0.882684	1.07615	1.13796
	AF443093	HIV-1	0.927748	0.910917	1.18712	0.988126	1.28003	1.24164	0.220251	1.18983	0.953239	1.07821	1.19901	0.796443	0.94252	0.865076	1.11	1.08542	1.07199	0.834928	0.906055	1.13582	1.07804	1.02944	0.77505	0.883971	1.02057	1.08234	0.863926	1.09224	0.982876	1.00331	0.962562	1.06428	0.905024	0.901148	1.21403	0.940741	0.958922	0.982647	1.15187	1.04888	0.841635	1.32647	1.09308	0.799487	0.930119	1.06446	1.11498
	AF443094	HIV-1	0.930784	0.929208	1.17518	0.982117	1.27723	1.25981	0.225828	1.16904	0.950014	1.06086	1.22454	0.791061	0.947777	0.84399	1.0856	1.1194	1.06423	0.851526	0.89867	1.14297	1.06719	1.0065	0.787523	0.919305	1.02929	1.07771	0.873116	1.07127	1.02558	0.960045	0.928671	1.06323	0.879926	0.959957	1.23979	0.908055	0.962211	1.00613	1.10091	1.03365	1.0382	0.93383	1.23368	0.602023	0.852004	1.06691	1.14872
	AF443095	HIV-1	0.954296	0.911087	1.18849	0.94573	1.29056	1.25237	0.196202	1.17371	0.928631	1.08972	1.20329	0.830411	0.921271	0.851296	1.11073	1.13085	1.11026	0.858712	0.873812	1.09327	1.07547	1.01294	0.728817	0.902484	1.03344	1.13447	0.85992	1.01436	1.06434	0.930199	0.920173	1.03868	0.856281	0.925135	1.25992	0.948847	0.937432	1.03112	1.04227	1.07137	0.953398	0.986454	1.09371	0.955515	0.863948	1.14189	1.11149
	AF443096	HIV-1	0.922914	0.943727	1.18265	0.97398	1.30381	1.23562	0.216701	1.15995	0.943593	1.04223	1.24285	0.795358	0.943758	0.857355	1.0674	1.13446	1.12024	0.849401	0.857554	1.11825	1.0723	1.01375	0.661801	0.925815	1.05158	1.09803	0.844105	1.0607	1.03165	1.00058	0.932123	1.02578	0.8067	0.890431	1.31198	0.974752	0.918708	1.01426	0.922401	1.14494	1.11477	1.15789	0.95956	0.67854	0.869249	1.06304	1.18071
	AF443097	HIV-1	0.937478	0.914651	1.17228	0.98466	1.26564	1.29184	0.220067	1.17261	0.958447	1.0689	1.20347	0.794753	0.936728	0.834356	1.11846	1.10739	1.09724	0.895863	0.853341	1.11355	1.05513	1.04723	0.933837	0.877545	1.04412	1.06159	0.863874	1.06942	1.02431	0.880516	0.961898	1.07919	0.884673	0.890754	1.25714	0.929997	0.961026	1.01742	0.942149	1.0569	0.925441	1.32843	0.992674	0.808653	0.856862	1.16185	1.14129
	AF443098	HIV-1	0.936741	0.94171	1.16795	0.968386	1.30111	1.23826	0.190164	1.19305	0.944028	1.07586	1.22373	0.789152	0.924306	0.823569	1.12973	1.12424	1.09546	0.850206	0.861615	1.14612	1.11115	0.989777	0.844539	0.839786	1.05913	1.05459	0.834793	1.10257	0.978582	0.948377	0.955135	1.1077	0.87012	0.918016	1.22746	0.971613	0.928856	0.992653	1.18982	1.09152	1.12329	1.00906	1.02645	0.705011	0.926309	1.03993	1.09895
	AF443099	HIV-1	0.932748	0.905006	1.20092	0.969928	1.29114	1.26277	0.198737	1.17326	0.950414	1.11028	1.19005	0.789577	0.935775	0.831056	1.09407	1.13944	1.1236	0.840383	0.851444	1.11936	1.05742	1.05573	0.762895	0.893095	1.05504	1.07241	0.845026	1.06227	0.980374	0.904211	0.95999	1.12394	0.819213	0.914042	1.28081	0.976265	0.964424	1.01828	1.02977	1.03556	1.14702	1.03341	1.17344	0.383865	0.892282	1.23512	1.0793
	AF443100	HIV-1	0.945203	0.91914	1.18774	0.953576	1.26123	1.26684	0.217244	1.19542	0.935055	1.05972	1.21748	0.826207	0.952198	0.85672	1.08189	1.10556	1.10455	0.883891	0.849481	1.11995	1.08767	0.983776	0.72804	0.91681	1.04248	1.07412	0.858296	1.06931	1.00347	0.869841	1.00027	1.07525	0.918511	0.895252	1.21305	0.928498	0.974308	0.982853	1.03648	1.04376	1.10925	1.30427	1.05353	0.400287	0.898701	1.21268	1.11105
	AF443101	HIV-1	0.947936	0.912045	1.1808	0.96305	1.27959	1.23398	0.202427	1.20409	0.931408	1.08048	1.22867	0.802487	0.935495	0.871046	1.09624	1.10863	1.02312	0.929305	0.924582	1.11627	1.06649	1.04014	0.582962	0.926767	1.07993	1.05167	0.846905	1.04229	1.01842	0.898375	0.913499	1.13126	0.892104	0.846851	1.29168	0.907862	0.941914	1.01551	1.12761	1.05872	0.875293	1.42336	0.980571	0.812808	0.924228	1.07132	1.12761
	AF443102	HIV-1	0.932453	0.922226	1.20394	0.951294	1.30663	1.23277	0.183387	1.19885	0.936965	1.07708	1.20202	0.822197	0.933371	0.857121	1.10315	1.11118	1.06433	0.901248	0.90516	1.10427	1.05605	1.02591	0.678162	0.935147	1.0353	1.05585	0.851197	1.11204	1.03854	0.896192	0.939684	1.07638	0.867773	0.871127	1.24401	0.975634	0.971493	1.03951	0.837468	1.0366	1.00124	1.40092	0.925805	0.695272	0.882298	1.24498	1.10976
	AF443103	HIV-1	0.945521	0.929487	1.15872	0.975749	1.26842	1.30141	0.211929	1.16299	0.940981	1.02825	1.24754	0.80855	0.938747	0.844788	1.1039	1.1137	1.09639	0.8942	0.843491	1.12706	1.03777	1.04717	1.05891	0.880848	1.05945	0.996099	0.862401	1.11865	1.02414	0.929747	0.935574	1.07792	0.863222	0.893969	1.26752	0.95699	0.943086	1.091	0.857391	1.04047	1.08204	1.42428	0.831648	0.690526	0.850886	1.16571	1.17051
	AF443104	HIV-1	0.936519	0.917729	1.18377	0.971059	1.28584	1.27563	0.204306	1.17275	0.941203	1.08538	1.20014	0.808937	0.936526	0.818131	1.1271	1.1141	1.07213	0.86827	0.863904	1.16827	1.0858	1.01303	0.829067	0.868546	1.0447	1.11088	0.848224	1.03944	1.0632	0.991878	0.909437	1.01758	0.896424	0.884393	1.24407	0.928081	0.960174	1.06074	0.657661	1.07522	1.02886	1.095	1.08459	0.703728	0.865181	1.17192	1.19666
	AF443105	HIV-1	0.946882	0.917331	1.17361	0.963792	1.28802	1.25085	0.231125	1.16792	0.935599	1.09213	1.21788	0.791034	0.923402	0.829841	1.10372	1.15042	1.10207	0.859217	0.884508	1.09994	1.06616	1.03888	0.86672	0.878124	1.03314	1.0918	0.853885	1.08003	1.02775	0.933263	0.910063	1.09774	0.869182	0.887829	1.26707	0.939498	0.964816	1.03933	0.980882	1.025	1.17664	1.06726	1.00797	0.56907	0.937236	1.11048	1.12996
	AF443107	HIV-1	0.929597	0.951569	1.1779	0.96046	1.3148	1.21335	0.217296	1.16536	0.934497	1.09415	1.20995	0.801739	0.932821	0.803989	1.11249	1.14643	1.10001	0.89162	0.880359	1.0888	1.06073	0.995007	0.890238	0.916494	1.06612	1.07671	0.844955	1.04497	1.03804	0.944406	0.928934	1.05631	0.884868	0.902928	1.2343	0.946109	0.94816	1.01499	0.870923	1.10108	1.15056	0.965805	1.13029	0.534063	0.913504	1.17495	1.04958
	AF443108	HIV-1	0.925587	0.952574	1.19309	0.947317	1.29881	1.21935	0.212033	1.20188	0.954472	1.06528	1.19947	0.802217	0.93206	0.829465	1.09842	1.1404	1.09241	0.835443	0.909474	1.11127	1.05543	1.02193	0.842894	0.916928	1.07488	1.05485	0.838431	1.06223	1.02068	0.967092	0.955106	1.03934	0.867374	0.872907	1.20851	1.02512	0.964526	1.03825	1.06038	1.01125	1.12162	1.21375	0.910013	0.68304	0.881162	1.10295	1.15288
	AF443109	HIV-1	0.928369	0.912998	1.19758	0.971432	1.29227	1.27913	0.204041	1.16545	0.955571	1.0512	1.19405	0.82044	0.934542	0.865604	1.09598	1.11027	1.05963	0.881166	0.902452	1.1267	1.08577	1.03078	0.458266	0.922649	1.02689	1.07371	0.864308	1.08947	1.02806	0.926615	0.957561	1.05251	0.878663	0.895875	1.24116	0.943429	1.00653	0.965972	1.07226	0.99555	1.13111	1.30476	0.922856	0.560388	0.872764	1.18332	1.11084
	AF443110	HIV-1	0.934739	0.941857	1.17738	0.96364	1.26493	1.26306	0.207364	1.20403	0.963657	1.0237	1.22344	0.800657	0.936342	0.861237	1.09828	1.11073	1.09372	0.940494	0.858514	1.08236	1.05623	1.06921	0.735602	0.895617	1.02797	1.06683	0.88179	1.07092	1.00599	0.906166	0.948454	1.10474	0.846675	0.896478	1.28301	0.954081	0.948056	1.0485	1.02468	1.037	1.07844	1.05355	1.17396	0.501955	0.935277	1.0863	1.08938
	AF443111	HIV-1	0.952299	0.918268	1.18031	0.943564	1.27606	1.28787	0.204692	1.19972	0.940459	1.07269	1.19326	0.826541	0.925472	0.825524	1.1232	1.12324	1.09165	0.819465	0.903861	1.1214	1.06812	1.05631	0.690979	0.895348	1.04192	1.0543	0.884301	1.0512	1.06514	0.949735	0.908514	1.04304	0.844157	0.911332	1.2312	1.0042	0.968558	1.07215	1.06742	0.972178	0.899567	1.34899	1.17255	0.552952	0.838228	1.12101	1.13683
	AF443112	HIV-1	0.937275	0.935192	1.18056	0.958216	1.28118	1.2619	0.193511	1.20708	0.956772	1.05528	1.20832	0.798678	0.925079	0.835886	1.12314	1.12151	1.08397	0.888564	0.867384	1.13123	1.05978	1.02607	0.707253	0.926955	1.01229	1.10727	0.874485	1.06993	1.03882	0.867699	0.932063	1.10123	0.860874	0.881271	1.27403	0.947769	1.00663	1.01124	0.956137	0.978442	1.15217	0.928965	1.14525	0.532778	0.87415	1.1118	1.11062
	AF443113	HIV-1	0.930102	0.906799	1.20328	0.966724	1.26812	1.29194	0.216755	1.18178	0.952073	1.0732	1.18876	0.817599	0.958566	0.846991	1.07169	1.1091	1.08966	0.892785	0.855514	1.13191	1.05778	1.02317	0.851229	0.91118	1.04999	1.07593	0.866751	1.03749	1.00947	0.913635	1.02329	1.01342	0.863489	0.909883	1.28717	0.892861	0.985857	1.02465	0.929373	1.00946	1.09275	1.18461	1.02113	0.602696	0.910631	1.17551	1.05886
	AF443114	HIV-1	0.930236	0.916608	1.19583	0.969344	1.30165	1.23805	0.201831	1.17923	0.95973	1.08069	1.19228	0.792103	0.912649	0.855356	1.1218	1.12785	1.10002	0.867236	0.880976	1.10504	1.06872	1.05358	0.730013	0.883519	1.055	1.08903	0.840256	1.05366	1.02196	0.956728	0.933739	1.06917	0.865155	0.914612	1.21468	0.988823	0.959785	1.00382	0.854169	1.0877	0.917385	1.30473	1.15163	0.577904	0.858728	1.11579	1.16111
	AF443115	HIV-1	0.933554	0.924991	1.18114	0.971408	1.28838	1.28091	0.208995	1.1646	0.957067	1.04498	1.21737	0.798198	0.927253	0.851385	1.09467	1.13439	1.09441	0.900617	0.868572	1.10069	1.09167	0.961543	0.671617	0.934169	1.05131	1.05193	0.85104	1.09291	1.02781	1.01715	0.92591	1.03049	0.862129	0.872843	1.27979	0.942273	0.948465	1.02171	1.05644	1.05495	1.00972	1.43128	1.02234	0.495682	0.859086	1.12902	1.13971
	AF450096	HIV-1	0.955963	0.899418	1.16224	0.976695	1.28241	1.28783	0.206447	1.16001	0.923409	1.08049	1.25474	0.788659	0.929726	0.843906	1.09215	1.14202	1.08527	0.867553	0.833003	1.16892	1.0724	1.01819	0.826066	0.885956	1.06337	1.08183	0.826846	1.08623	1.02369	1.00643	0.911557	1.05585	0.843371	0.979537	1.33294	0.845218	0.978151	0.928279	0.92274	1.12127	1.22606	0.96233	1.0906	0.450429	0.893702	1.13509	1.18668
	AF450097	HIV-1	0.947415	0.918113	1.17214	0.965136	1.28948	1.27518	0.190429	1.17498	0.930738	1.06323	1.25106	0.796136	0.928769	0.848281	1.09953	1.13077	1.06006	0.900826	0.864883	1.16753	1.07253	0.999528	0.789113	0.911684	1.03631	1.10121	0.829088	1.11416	1.03675	1.00908	0.879553	1.07333	0.873215	0.980272	1.31155	0.815544	0.96457	0.962652	1.04152	1.09741	1.14713	0.955228	1.17217	0.479004	0.937274	1.19683	1.07738
	AF450098	HIV-1	0.953455	0.919439	1.15661	0.974122	1.27922	1.27613	0.198684	1.18912	0.926835	1.0686	1.25826	0.790982	0.933881	0.837003	1.09751	1.12219	1.06005	0.885238	0.888177	1.14181	1.06459	1.04653	0.684419	0.903895	1.06212	1.11276	0.836985	1.02692	1.02786	0.940564	0.911702	1.09708	0.886086	0.892454	1.32721	0.843821	0.952375	0.973873	0.904994	1.127	1.15822	1.08075	1.18158	0.310851	0.96111	1.12348	1.15104
	AF457051	HIV-1	0.929036	0.907667	1.18874	0.987578	1.30291	1.30254	0.18957	1.13188	0.949942	1.03863	1.23794	0.795023	0.926564	0.866235	1.0853	1.13621	1.04705	0.924866	0.909176	1.10261	1.10726	0.994346	0.897012	0.820082	1.05868	1.01794	0.846832	1.12313	0.973227	1.06849	0.940246	1.05747	0.886911	0.894658	1.26228	0.908048	0.95247	1.05751	1.02971	1.03125	1.10198	1.06347	1.24317	0.322063	0.90946	1.05578	1.17551
	AF457052	HIV-1	0.946273	0.916166	1.18189	0.960732	1.31158	1.29339	0.149935	1.1675	0.928529	1.02813	1.25744	0.819525	0.914176	0.871353	1.11053	1.12193	1.08141	0.836252	0.908394	1.11531	1.06399	0.984602	0.540875	0.960383	1.06663	1.08836	0.860279	1.01764	0.998459	0.972239	0.979496	1.04287	0.931464	0.979176	1.24617	0.802683	0.932561	0.990187	1.23731	1.09849	0.853878	1.36198	1.13566	0.682768	0.918052	1.06612	1.16473
	AF457053	HIV-1	0.933631	0.931968	1.16867	0.981243	1.31107	1.21086	0.175644	1.21516	0.932075	1.04588	1.24576	0.807447	0.932962	0.892475	1.11751	1.06784	1.08541	0.87153	0.872166	1.13043	1.08709	0.963861	0.894824	0.890114	1.04112	1.12649	0.845804	1.04869	0.994641	0.986645	0.9673	1.05637	0.876011	0.938746	1.29059	0.864413	0.921844	1.03549	1.05746	1.10198	0.984193	1.22427	1.11656	0.598747	0.931507	1.01184	1.20599
	AF457054	HIV-1	0.927196	0.915363	1.19228	0.980298	1.31684	1.28452	0.175479	1.14089	0.944211	1.08029	1.21541	0.79824	0.932819	0.831344	1.09436	1.13973	1.0602	0.843715	0.90128	1.14924	1.07902	1.00581	0.838816	0.870846	1.01732	1.14488	0.86101	1.04024	1.02558	0.948051	0.911918	1.08803	0.845815	0.929941	1.24912	0.966364	0.936271	0.960518	0.981488	1.15938	1.1746	0.750238	1.13254	0.706317	0.899925	1.11065	1.15891
	AF457055	HIV-1	0.939056	0.911499	1.16982	0.985279	1.33865	1.26317	0.153218	1.16063	0.916919	1.06446	1.24446	0.818754	0.922901	0.8668	1.12365	1.09543	1.08607	0.937986	0.849206	1.10636	1.11414	0.939865	0.742621	0.872614	1.02632	1.1125	0.860375	1.06751	0.988231	0.976622	0.965989	1.07124	0.912963	0.903605	1.26308	0.865684	0.905606	1.07414	1.11067	1.09902	1.05462	1.03558	1.11024	0.679596	0.922312	1.11777	1.18602
	AF457056	HIV-1	0.943071	0.921739	1.16911	0.977129	1.33547	1.23411	0.161374	1.14979	0.909881	1.11321	1.26312	0.779628	0.925702	0.824209	1.09975	1.156	1.03761	0.940705	0.878504	1.13944	1.10204	0.973321	0.746822	0.861767	1.05241	1.06978	0.852662	1.07388	1.01519	0.966392	0.982189	1.01883	0.915734	0.850824	1.31389	0.845949	0.92597	1.10564	0.627776	1.11022	0.756555	1.6529	0.910785	0.890115	0.865539	0.954971	1.21037
	AF457058	HIV-1	0.938638	0.913251	1.17726	0.979402	1.30591	1.26474	0.178723	1.17175	0.941021	1.05609	1.25217	0.781782	0.921624	0.872274	1.08891	1.1323	1.05717	0.878492	0.902188	1.12644	1.11524	0.917188	0.776235	0.897355	1.08575	1.10895	0.825323	1.01476	0.971065	1.02099	0.947776	1.08168	0.901574	0.905191	1.27007	0.875916	0.90408	1.02811	1.15648	1.12525	1.01921	0.977622	1.06586	0.872877	0.904023	1.16308	1.13746
	AF457059	HIV-1	0.933748	0.911558	1.19585	0.96791	1.31193	1.26605	0.181558	1.16076	0.9381	1.06767	1.21596	0.81806	0.930362	0.86409	1.09004	1.12052	1.06941	0.852985	0.874202	1.16503	1.10682	1.00159	0.769154	0.842466	1.0474	1.09671	0.851914	1.04816	0.985767	1.01824	0.9277	1.08486	0.895058	1.02645	1.26004	0.80228	0.936119	0.898806	1.01205	1.20022	1.09911	0.960073	1.02846	0.812433	0.825439	1.23263	1.16349
	AF457061	HIV-1	0.925668	0.953045	1.1924	0.95325	1.29044	1.24737	0.184118	1.20322	0.933464	1.04333	1.24351	0.811343	0.96171	0.831209	1.07314	1.11935	1.05875	0.900621	0.872802	1.15853	1.07932	0.973309	0.74881	0.922146	1.01825	1.09725	0.897908	1.03394	1.01412	0.933194	0.972037	1.05126	0.876244	0.885017	1.26666	0.930733	0.919862	1.0521	1.11365	1.0809	1.23172	1.1748	0.83162	0.653295	0.845127	1.01584	1.20929
	AF457062	HIV-1	0.922812	0.888329	1.1947	1.0066	1.31834	1.27404	0.162367	1.16095	0.929934	1.10139	1.24857	0.76752	0.950367	0.857583	1.07496	1.11236	1.11254	0.864446	0.850148	1.11668	1.07757	1.04998	0.926295	0.822339	1.07226	1.0887	0.825186	1.06111	1.03996	1.04731	0.893754	1.0275	0.813884	0.954507	1.33839	0.880237	0.899368	1.0427	1.04227	1.14477	0.835694	0.861179	1.39976	0.785434	0.841173	1.0671	1.26472
	AF457063	HIV-1	0.936547	0.890564	1.20184	0.972627	1.32698	1.25921	0.149912	1.18142	0.933025	1.06544	1.22676	0.811088	0.915748	0.901382	1.10076	1.10596	1.07159	0.915341	0.86031	1.13687	1.12226	0.957931	0.608459	0.864271	1.0337	1.1592	0.847394	1.02015	0.968908	0.945419	0.978592	1.10332	0.893895	0.917506	1.27339	0.860423	0.901247	1.10407	1.20381	1.0653	1.05594	0.853643	1.15128	0.798942	0.92976	1.16265	1.14851
	AF457064	HIV-1	0.935312	0.908678	1.17464	0.992468	1.31979	1.27836	0.184836	1.12974	0.937102	1.04473	1.26619	0.780109	0.920672	0.878368	1.07505	1.14573	1.07589	0.921773	0.874731	1.09995	1.11173	0.997321	0.659772	0.838299	1.07252	1.05951	0.85975	1.04203	1.02396	0.968897	0.900461	1.09024	0.902692	0.891065	1.25327	0.906421	0.89384	1.06618	1.0909	1.13242	0.938315	1.25634	1.15017	0.587294	0.881004	1.13719	1.1654
	AF457065	HIV-1	0.926018	0.9314	1.19115	0.967109	1.33512	1.21752	0.151397	1.20423	0.949016	1.06509	1.21263	0.799998	0.908798	0.867628	1.1328	1.10939	1.05601	0.83526	0.904792	1.16473	1.0877	1.01401	0.729838	0.866384	1.05498	1.08932	0.826881	1.0843	0.980793	0.985825	0.9647	1.07617	0.915653	0.964892	1.22954	0.852108	0.922676	1.04595	0.895049	1.11759	0.71629	1.48821	1.20123	0.696234	0.968652	1.25462	1.10385
	AF457066	HIV-1	0.935749	0.906793	1.19531	0.966997	1.32914	1.22231	0.148992	1.21256	0.930551	1.05359	1.22394	0.827559	0.919	0.917376	1.11329	1.07281	1.08373	0.874196	0.876912	1.1272	1.10456	0.972183	0.599665	0.888893	1.03362	1.11704	0.861582	1.04248	0.96745	1.02951	0.985099	1.04436	0.924244	0.952534	1.23316	0.841472	0.923612	1.00872	0.746173	1.16348	0.796847	1.15422	1.21111	0.876735	0.9346	1.12206	1.13001
	AF457067	HIV-1	0.93695	0.886605	1.19976	0.976661	1.35051	1.21774	0.165643	1.16984	0.923092	1.09805	1.20719	0.821409	0.912204	0.909233	1.10148	1.09869	1.09023	0.81955	0.890259	1.13433	1.09567	1.00822	0.60567	0.875273	1.04613	1.09717	0.849641	1.05916	0.973098	0.949931	0.975665	1.10116	0.94254	0.92626	1.23518	0.828363	0.905425	0.973125	1.13908	1.17705	1.01803	1.09481	0.99526	0.880736	0.903409	1.18623	1.17177
	AF457068	HIV-1	0.934656	0.914855	1.16378	0.995153	1.31135	1.28481	0.194251	1.14158	0.945161	1.04239	1.24453	0.796568	0.925659	0.871435	1.09345	1.11654	1.08172	0.907371	0.886773	1.08448	1.08347	1.05705	0.810265	0.832076	1.03845	1.04954	0.869979	1.09327	0.969634	0.955675	0.973966	1.0957	0.916647	0.895228	1.27624	0.850878	0.937431	0.95984	1.26927	1.10068	0.990675	0.860449	1.13175	0.938671	0.928967	1.11567	1.17327
	AF457069	HIV-1	0.92147	0.906133	1.19047	1.00142	1.33804	1.26759	0.155094	1.13124	0.941575	1.07205	1.23782	0.786831	0.923205	0.865744	1.10372	1.1203	1.09978	0.851356	0.846295	1.15005	1.12873	0.991681	0.477985	0.834035	1.07637	1.08777	0.824822	1.04794	0.990419	1.04089	0.946947	1.04536	0.941297	0.865297	1.26044	0.85662	0.924886	1.00218	1.01976	1.14063	0.919985	1.39126	1.08011	0.600721	0.932307	1.11895	1.16448
	AF457070	HIV-1	0.942861	0.905204	1.17501	0.981245	1.31666	1.27806	0.17288	1.15275	0.9329	1.03728	1.25169	0.809715	0.916671	0.896265	1.09375	1.11488	1.07009	0.88857	0.88193	1.1225	1.12289	0.958736	0.717403	0.857057	1.06762	1.05622	0.860885	1.04941	0.955652	1.05322	0.974072	1.05388	0.910348	0.887938	1.26267	0.88381	0.901014	1.03593	1.25174	1.10153	0.881732	1.37094	1.09675	0.689058	0.914345	1.15824	1.12842
	AF457072	HIV-1	0.939218	0.870852	1.20194	0.987033	1.30101	1.29023	0.186349	1.14989	0.942774	1.05953	1.24101	0.78608	0.917242	0.911879	1.06898	1.13053	1.05384	0.897477	0.885374	1.14006	1.07697	1.02787	1.04467	0.824592	1.08235	0.989751	0.844789	1.11384	0.971364	1.05856	0.946399	1.05628	0.887186	0.950247	1.21142	0.933618	0.944573	0.994318	1.04928	1.09899	1.00693	1.20258	1.15984	0.493093	0.933443	1.00616	1.20462
	AF457073	HIV-1	0.948635	0.929869	1.16386	0.962914	1.3197	1.24213	0.16419	1.19018	0.923471	1.04436	1.27732	0.791541	0.91357	0.875302	1.095	1.13421	1.05099	0.904635	0.893689	1.12936	1.09456	1.02876	0.684111	0.853715	1.05355	1.09868	0.858958	1.0407	0.95505	1.02599	0.992963	1.05197	0.922466	0.902085	1.26774	0.850623	0.873564	0.984589	1.12433	1.22075	0.934869	1.51555	0.910267	0.74188	0.935223	1.10241	1.15597
	AF457075	HIV-1	0.9372	0.916667	1.16877	0.987052	1.33156	1.27382	0.163513	1.14493	0.925872	1.05613	1.24576	0.811238	0.919271	0.857971	1.12292	1.11037	1.09952	0.826142	0.882041	1.12515	1.13086	0.980923	0.444335	0.853924	1.04275	1.08509	0.868442	1.05047	0.975247	0.944883	0.962415	1.1106	0.902121	0.921922	1.28383	0.846261	0.900377	1.01682	1.31269	1.12622	0.928715	1.14346	1.20828	0.638395	0.950339	1.17046	1.17618
	AF457077	HIV-1	0.947799	0.883863	1.1767	0.985849	1.34129	1.22126	0.160517	1.17323	0.924546	1.09595	1.23651	0.796484	0.903111	0.916125	1.10528	1.10747	1.09069	0.855482	0.854894	1.14325	1.13293	0.978409	0.804657	0.799387	1.04238	1.0741	0.859433	1.07479	0.987578	1.01681	0.962073	1.0482	0.918533	0.917582	1.23929	0.878881	0.909083	1.02964	1.0636	1.13552	1.07695	0.911703	1.16463	0.675733	0.958763	1.06758	1.16113
	AF457078	HIV-1	0.935892	0.892524	1.18271	0.992091	1.32193	1.27401	0.164994	1.15472	0.929552	1.07652	1.24211	0.795834	0.925951	0.874698	1.10687	1.10579	1.06062	0.885615	0.891277	1.12145	1.0962	0.963386	0.963531	0.85843	1.0861	1.02645	0.846144	1.05711	0.922021	1.04706	0.981594	1.10052	0.926607	0.919947	1.2419	0.862991	0.924948	1.00346	0.947448	1.14477	0.779073	1.20751	1.22203	0.832752	0.991437	1.05223	1.17872
	AF457079	HIV-1	0.935804	0.903778	1.18376	0.983162	1.31066	1.27867	0.183608	1.15219	0.935236	1.05232	1.25633	0.79001	0.932527	0.884037	1.05977	1.13497	1.0534	0.882503	0.907721	1.12067	1.10164	0.949888	0.816138	0.885715	1.07046	1.02679	0.852751	1.08739	0.981398	0.940162	0.970344	1.09323	0.943034	0.87425	1.256	0.84761	0.883639	1.03506	1.07427	1.17353	0.920134	1.0606	1.14192	0.849007	0.941238	1.23144	1.15983
	AF457080	HIV-1	0.927447	0.906682	1.17913	0.995301	1.32307	1.29193	0.158066	1.16978	0.942533	1.04752	1.23459	0.798647	0.928664	0.871429	1.10841	1.09669	1.08951	0.799661	0.896768	1.14171	1.12525	0.97456	0.67153	0.838891	1.04547	1.07885	0.852516	1.0821	0.987619	0.950548	0.976474	1.07643	0.909268	1.00353	1.23854	0.824429	0.892493	0.971598	1.05745	1.21538	1.1429	1.21102	1.07129	0.384419	0.871632	1.08445	1.23511
	AF457081	HIV-1	0.93631	0.905179	1.18492	0.979214	1.30848	1.27718	0.148667	1.1984	0.925226	1.05148	1.26932	0.79221	0.942791	0.882113	1.07529	1.10216	1.09948	0.859278	0.87778	1.10645	1.06244	1.07404	0.666211	0.872419	1.03964	1.08535	0.824547	1.13831	0.981411	1.02134	0.953807	1.06283	0.881539	0.918389	1.31068	0.838764	0.945636	0.93821	1.14101	1.12878	1.03198	1.38593	1.07467	0.410764	0.936992	1.11574	1.20135
	AF457082	HIV-1	0.926484	0.905652	1.19093	0.991762	1.31355	1.25361	0.1588	1.1784	0.932371	1.06981	1.25727	0.788855	0.952309	0.888151	1.05884	1.09871	1.062	0.889683	0.902467	1.10473	1.11467	1.01518	0.582393	0.839945	1.05105	1.05783	0.846288	1.09839	0.988162	0.981652	0.960698	1.06926	0.920109	0.942433	1.26067	0.834239	0.954455	0.981483	1.06084	1.08838	0.977124	1.33872	1.06433	0.58908	0.897759	1.29367	1.12371
	AF457083	HIV-1	0.929829	0.911359	1.19061	0.976432	1.31041	1.25727	0.192375	1.17485	0.935292	1.05005	1.24693	0.796456	0.939478	0.886242	1.05842	1.12257	1.07818	0.88367	0.882317	1.12168	1.11192	0.93833	0.677186	0.907396	1.02985	1.08024	0.865671	1.08896	1.00259	1.01046	0.948083	1.04542	0.934145	0.865981	1.26512	0.847896	0.907401	1.07623	0.943915	1.11302	0.948545	1.20554	1.10352	0.706897	0.946254	1.14836	1.13232
	AF457084	HIV-1	0.935209	0.893466	1.18608	0.989157	1.32851	1.24911	0.165633	1.16781	0.942576	1.08069	1.21606	0.799775	0.910919	0.892518	1.11631	1.10125	1.07955	0.898235	0.887585	1.09405	1.09294	1.00689	0.659498	0.875386	1.05548	1.10113	0.826318	1.07023	0.9646	0.971059	0.972243	1.0975	0.900134	0.955394	1.23401	0.884058	0.956727	0.973027	0.827893	1.12782	0.913661	1.30489	1.12595	0.639474	0.986653	1.13201	1.09539
	AF457085	HIV-1	0.950959	0.943832	1.14238	0.973195	1.28593	1.29999	0.207608	1.1411	0.927451	1.02726	1.27524	0.801881	0.931005	0.823804	1.10015	1.14578	1.05677	0.861229	0.895856	1.14783	1.09577	0.955743	0.790808	0.902435	0.999316	1.08151	0.887563	1.11066	1.02375	0.92413	0.99447	1.01947	0.851983	0.867936	1.32608	0.929417	0.897666	1.10764	1.24501	1.04492	1.14968	1.28909	0.856694	0.661918	0.899871	1.03496	1.16061
	AF457086	HIV-1	0.924664	0.922792	1.20711	0.962477	1.33885	1.23491	0.146141	1.17695	0.933481	1.05546	1.21758	0.832567	0.927503	0.881988	1.10086	1.10122	1.04524	0.872892	0.930991	1.11767	1.06293	0.95995	0.774281	0.946585	1.04388	1.07715	0.829532	1.10943	1.02788	0.985751	0.952611	1.02348	0.938075	0.926421	1.23219	0.841101	0.961827	1.01598	0.854277	1.07677	1.03878	1.19943	1.21219	0.398788	0.949077	1.04741	1.13283
	AF457087	HIV-1	0.917368	0.933371	1.17929	0.993626	1.32711	1.25787	0.171248	1.16208	0.939548	1.04066	1.25866	0.784832	0.938581	0.857933	1.08946	1.11511	1.03665	0.933249	0.899862	1.12454	1.07781	0.970269	0.776735	0.916626	1.04073	1.05923	0.863319	1.09608	1.0362	0.951695	0.953398	1.03175	0.93652	0.927641	1.23658	0.844446	0.955362	1.05639	0.896023	1.05089	1.13475	0.749796	0.964886	1.0644	0.8532	1.15153	1.1582
	AF457088	HIV-1	0.910291	0.916266	1.21115	0.985494	1.3087	1.19681	0.18224	1.2239	0.952648	1.06932	1.214	0.790831	0.951414	0.904873	1.07587	1.07151	1.09074	0.877035	0.865435	1.1335	1.10953	1.00581	0.75436	0.84374	1.03762	1.09848	0.856506	1.05787	0.967261	1.03407	0.927707	1.10519	0.947853	0.852924	1.28555	0.808246	0.902664	1.10091	0.97139	1.09569	0.853589	1.39783	0.960392	0.923681	0.922749	1.00556	1.21318
	AF457089	HIV-1	0.931792	0.891801	1.1864	0.995836	1.33235	1.23989	0.176188	1.16338	0.924501	1.08649	1.23474	0.798615	0.928781	0.889985	1.09756	1.09576	1.08161	0.839381	0.8969	1.12579	1.06165	0.984986	1.08379	0.88635	1.04967	1.09133	0.823778	1.10637	0.966871	0.94657	1.00784	1.0762	0.908498	0.848729	1.29745	0.86332	0.940105	1.04308	0.898205	1.08303	1.04545	0.867322	1.37533	0.429023	0.918249	1.17529	1.15354
	AF457090	HIV-1	0.950622	0.932087	1.15776	0.967688	1.27054	1.28107	0.198433	1.18473	0.94394	1.03626	1.2491	0.800825	0.930416	0.85499	1.09926	1.12069	1.06619	0.931423	0.871139	1.10761	1.08405	0.982562	1.09577	0.849267	1.04627	1.06988	0.840171	1.10371	0.968807	1.08548	0.994988	0.99908	0.931051	0.852864	1.29104	0.85327	0.933931	0.946137	0.9987	1.16228	1.16216	1.15747	0.942009	0.622282	0.922893	0.945384	1.09151
	AF457101	HIV-1	0.935039	0.924381	1.20524	0.951382	1.31027	1.23845	0.167588	1.17668	0.928737	1.10718	1.22881	0.791091	0.934593	0.822225	1.08255	1.16104	1.08952	0.890015	0.863431	1.12247	1.06513	1.0314	0.579712	0.916804	1.03993	1.08801	0.846128	1.07686	0.972986	0.971274	1.03169	1.02299	0.896994	0.925714	1.2985	0.82536	0.960001	0.913529	1.19807	1.11654	1.00974	1.08884	1.13842	0.654512	0.978754	1.0702	1.06074
	AF460972	HIV-1	0.952744	0.90803	1.16845	0.967609	1.31393	1.27348	0.200763	1.13021	0.920174	1.07341	1.22771	0.826735	0.914551	0.855686	1.10872	1.1397	1.07967	0.911331	0.866558	1.1127	1.07733	1.01985	0.962466	0.83936	1.04677	1.07833	0.812667	1.13546	1.04282	1.02111	0.886453	1.05051	0.874088	0.862806	1.3095	0.903384	0.949688	1.01829	0.717701	1.1359	1.02891	0.922427	1.1345	0.808751	0.918256	1.05225	1.11992
	AF460974	HIV-1	0.945791	0.912752	1.18356	0.962993	1.30393	1.29338	0.202854	1.11654	0.933165	1.05484	1.21279	0.837647	0.918006	0.851399	1.10228	1.14583	1.05079	0.977098	0.850049	1.13376	1.08091	1.02051	0.752279	0.869702	1.04843	1.02173	0.853091	1.11813	1.02584	0.954431	0.943784	1.05328	0.894126	0.904389	1.30157	0.845764	0.925153	1.0515	0.761202	1.14713	1.00692	1.07692	1.2053	0.584856	0.895885	1.12655	1.12037
	AF468970	HIV-1	0.945991	0.870518	1.20376	0.97133	1.28268	1.31524	0.192988	1.15813	0.941051	1.07216	1.21867	0.803038	0.926152	0.883071	1.07356	1.13433	1.07842	0.864721	0.859832	1.15952	1.04238	1.01159	0.837982	0.944714	1.08123	1.06209	0.810063	1.09034	0.993473	1.08239	0.982524	0.975583	0.894457	0.947072	1.26688	0.847959	1.00294	0.96712	1.13743	1.00213	1.14236	1.175	0.950647	0.623342	0.880503	1.0753	1.13634
	AF484477	HIV-1	0.942962	0.935277	1.18434	0.949076	1.28241	1.27374	0.177904	1.20257	0.939032	1.03129	1.23114	0.829812	0.939263	0.859826	1.09414	1.10313	1.05947	0.837983	0.915499	1.13712	1.03517	1.09833	0.915275	0.863551	1.07851	1.07231	0.815657	1.06287	1.00805	1.05137	0.937331	1.02436	0.880059	0.995669	1.26842	0.837919	0.998103	0.876879	1.1332	1.0803	1.00278	1.04971	1.18208	0.67788	0.867053	0.989904	1.2264
	AF484478	HIV-1	0.931063	0.907391	1.18732	0.984643	1.3344	1.25097	0.156034	1.1676	0.945941	1.07341	1.22711	0.783823	0.907168	0.871344	1.1161	1.12679	1.07127	0.918214	0.902185	1.07699	1.08671	0.936433	0.786511	0.922944	1.0547	1.0485	0.844476	1.10525	0.992216	1.06498	0.946671	1.02952	0.936578	0.886243	1.25109	0.85402	0.946065	0.947025	0.862625	1.16538	1.00595	1.46228	0.762141	0.89182	0.923171	1.07209	1.19038
	AF484479	HIV-1	0.933769	0.899313	1.20165	0.968824	1.32115	1.2825	0.177178	1.14866	0.941441	1.03891	1.21826	0.828243	0.917833	0.89857	1.08455	1.11977	1.0651	0.877376	0.898444	1.12462	1.1313	0.94819	0.934495	0.811946	1.0546	1.05557	0.844641	1.09199	0.971861	0.991247	0.967237	1.07933	0.903924	0.920453	1.26151	0.856916	0.880692	1.05888	1.21082	1.1352	0.981944	1.2456	0.980082	0.821902	0.948554	1.13898	1.15211
	AF484480	HIV-1	0.934794	0.932402	1.17408	0.975143	1.28073	1.27294	0.188956	1.18322	0.942943	1.07349	1.23271	0.7895	0.947122	0.815107	1.10574	1.12147	1.05241	0.847047	0.893462	1.17277	1.06789	1.02756	0.931857	0.865968	1.05707	1.10723	0.831413	1.05152	1.00041	1.01164	0.959073	1.03781	0.908986	0.920848	1.2705	0.860589	0.925907	0.913379	1.09982	1.19039	1.08898	1.07402	0.947557	0.830731	0.909343	1.01558	1.11773
	AF484481	HIV-1	0.933442	0.936797	1.18104	0.968104	1.28743	1.25752	0.215606	1.1553	0.958699	1.02551	1.22696	0.807667	0.929157	0.876025	1.07255	1.13603	1.06587	0.825208	0.905621	1.14988	1.07696	1.00113	0.743541	0.907574	1.04807	1.10976	0.845798	1.04494	0.982952	1.01695	0.954279	1.06082	0.916704	0.994729	1.23461	0.832938	0.954542	0.964729	1.22917	1.06876	0.871865	1.00484	1.01905	1.21688	0.87784	1.10062	1.17698
	AF484482	HIV-1	0.944402	0.92084	1.16332	0.978105	1.31778	1.25721	0.187752	1.15119	0.924654	1.05848	1.24836	0.812091	0.923766	0.866296	1.10046	1.11905	1.0735	0.882625	0.878711	1.12484	1.07451	1.0109	0.779569	0.890468	1.04428	1.11889	0.827351	1.08083	0.963257	1.10459	0.948638	1.04221	0.857928	0.93059	1.32855	0.856475	0.93566	0.962138	0.92659	1.16476	0.819484	1.415	1.26403	0.479056	0.962872	1.02091	1.18198
	AF484483	HIV-1	0.956009	0.917554	1.16113	0.967242	1.29104	1.28658	0.17694	1.16545	0.940527	1.05041	1.25417	0.792266	0.910345	0.861549	1.10266	1.1447	1.07767	0.856987	0.873473	1.13827	1.08376	1.00226	0.893548	0.862593	1.05884	1.06423	0.85629	1.05839	0.951154	1.02029	0.973757	1.08058	0.881963	1.01632	1.25296	0.860724	0.96225	0.959839	0.927041	1.11462	1.05524	1.04813	1.13015	0.626484	0.892104	1.07003	1.15201
	AF484485	HIV-1	0.934039	0.945083	1.17087	0.971589	1.29682	1.26353	0.188525	1.16274	0.944293	1.05629	1.23455	0.801225	0.937087	0.82677	1.10061	1.13026	1.06811	0.843453	0.906064	1.1299	1.07298	1.04561	0.804622	0.861016	1.03807	1.02493	0.873568	1.10596	0.998343	1.03929	0.931885	1.05183	0.937987	0.943606	1.26218	0.807721	0.961872	0.868481	1.20693	1.14561	0.974831	1.28331	0.860099	0.985769	0.882957	0.962942	1.11507
	AF484486	HIV-1	0.940728	0.936337	1.17658	0.960285	1.28924	1.25501	0.200412	1.17441	0.941268	1.04324	1.23254	0.816355	0.933919	0.859677	1.08704	1.12423	1.04239	0.868716	0.916074	1.14108	1.09927	0.969337	0.759132	0.890199	1.05417	1.08726	0.823251	1.09337	0.971923	1.08937	0.961091	1.02681	0.898469	0.952029	1.2159	0.919254	0.924004	0.949203	1.18938	1.14527	1.11286	0.903677	1.12774	0.677758	0.841711	1.09255	1.19672
	AF484487	HIV-1	0.93004	0.931857	1.1986	0.957109	1.30495	1.25322	0.168678	1.18774	0.947853	1.0556	1.21195	0.814501	0.928876	0.851311	1.10555	1.12106	1.06924	0.826531	0.883258	1.18072	1.06669	1.03066	0.99492	0.853722	1.03746	1.06533	0.883023	1.04745	1.02139	1.00243	0.921455	1.05458	0.905268	0.940313	1.26169	0.846296	1.00585	0.833795	1.02207	1.126	0.884975	1.21342	1.12097	0.807097	0.849203	1.08319	1.18224
	AF484488	HIV-1	0.94008	0.95768	1.17772	0.943358	1.2822	1.2839	0.169527	1.19571	0.928056	1.04177	1.2402	0.829846	0.953141	0.801039	1.10502	1.12125	1.06913	0.918742	0.882045	1.10862	1.03782	1.07177	0.872512	0.891038	1.0826	1.03303	0.820914	1.10018	1.05952	0.970489	0.940787	0.997297	0.893673	0.92573	1.29355	0.843552	0.989945	0.906378	1.07481	1.08619	0.852976	1.05969	1.26444	0.790617	0.888287	1.13161	1.13175
	AF484489	HIV-1	0.947536	0.933589	1.1646	0.965909	1.27067	1.26951	0.212745	1.17125	0.935371	1.06649	1.23131	0.811415	0.94235	0.828306	1.10214	1.12055	1.06431	0.874662	0.887525	1.13389	1.0695	0.977944	0.719736	0.948149	1.04727	1.06614	0.845995	1.08784	0.94527	1.03866	1.02114	1.03352	0.938006	0.960061	1.21004	0.864068	0.9247	0.9443	1.05161	1.17208	0.945217	1.11271	1.07916	0.86131	0.917822	1.02651	1.1326
	AF484490	HIV-1	0.935099	0.946079	1.17522	0.963022	1.29473	1.2363	0.181508	1.20217	0.951368	1.043	1.21953	0.81066	0.925174	0.854944	1.12495	1.10427	1.08968	0.858951	0.898094	1.09979	1.04175	1.03766	0.860697	0.916788	1.08278	1.07918	0.81202	1.06128	1.03004	1.03443	0.933286	1.01207	0.884237	0.998955	1.27247	0.829891	0.969547	0.934842	0.891164	1.12593	1.02709	1.13758	1.03246	0.752813	0.930347	0.951108	1.1376
	AF484491	HIV-1	0.915388	0.922959	1.18797	0.994177	1.33767	1.25729	0.185182	1.13532	0.940586	1.0767	1.23423	0.77738	0.932578	0.83531	1.08661	1.14841	1.05399	0.926409	0.881275	1.13177	1.03953	1.04938	0.724857	0.927887	1.01649	1.11671	0.852793	1.09538	0.978964	0.93664	0.980217	1.08877	0.889318	0.913557	1.29323	0.846865	0.967368	1.0112	0.771182	1.0955	1.00415	1.27575	1.09935	0.506235	0.895358	1.19284	1.18147
	AF484492	HIV-1	0.939736	0.91815	1.18344	0.970969	1.29631	1.27095	0.167996	1.17583	0.936229	1.05204	1.23738	0.813594	0.933356	0.866556	1.10151	1.10689	1.04989	0.925748	0.903463	1.10017	1.04483	1.06449	0.631179	0.918637	1.01657	1.14287	0.837293	1.08421	1.05753	1.01839	0.903948	1.01148	0.910893	0.967914	1.26923	0.819445	0.942442	0.974165	1.32231	1.07859	1.23798	1.15372	0.902539	0.545335	0.867523	1.02745	1.15097
	AF484493	HIV-1	0.924715	0.900835	1.20518	0.983216	1.30823	1.2905	0.166161	1.15719	0.934735	1.04788	1.23023	0.822203	0.946644	0.878661	1.08411	1.09254	1.06221	0.819448	0.922349	1.13882	1.08861	1.02864	0.888512	0.827759	1.06668	1.09406	0.7973	1.10497	1.00828	0.962159	0.971685	1.04486	0.928435	0.863757	1.2653	0.861634	0.930761	1.01759	1.12545	1.09298	0.90386	1.38602	0.99296	0.795924	0.946689	1.14436	1.15569
	AF484494	HIV-1	0.938348	0.915186	1.19056	0.966652	1.27983	1.25707	0.208999	1.17554	0.939294	1.06729	1.2244	0.810964	0.94857	0.869136	1.06249	1.11875	1.05073	0.877712	0.900219	1.13885	1.09191	0.975962	1.07016	0.84188	1.05293	1.06796	0.826764	1.10588	0.961514	1.07805	0.976421	1.03233	0.89489	0.967397	1.24387	0.874643	0.954003	0.966577	1.03912	1.103	1.11993	0.935909	1.0161	0.81098	0.948824	0.963833	1.13052
	AF484495	HIV-1	0.943799	0.931958	1.18174	0.954275	1.28945	1.22879	0.182245	1.20918	0.948291	1.05205	1.24294	0.789164	0.921035	0.878611	1.08376	1.13357	1.03045	0.929223	0.912185	1.11893	1.10522	0.99616	0.844957	0.844637	1.06239	1.04497	0.835134	1.10376	0.995722	1.08794	0.938429	1.0164	0.907465	1.00016	1.24914	0.825104	0.919264	0.946244	0.988613	1.18471	1.04893	1.1547	1.08716	0.599372	0.847533	1.00039	1.20285
	AF484496	HIV-1	0.939646	0.899744	1.18622	0.981215	1.29825	1.27282	0.167944	1.17924	0.939372	1.03746	1.24279	0.813479	0.925226	0.90645	1.10248	1.08465	1.07847	0.86467	0.885396	1.12285	1.08365	1.02625	0.893828	0.845726	1.06809	1.02432	0.858927	1.07542	1.00368	1.03544	0.964791	1.01118	0.85665	0.844134	1.374	0.858888	0.928219	0.936034	0.926371	1.19235	1.1415	1.22395	0.934689	0.616808	0.894577	1.01652	1.13893
	AF484497	HIV-1	0.946635	0.932374	1.16494	0.965324	1.28425	1.29289	0.182557	1.17513	0.946025	1.05385	1.23698	0.794833	0.924986	0.826725	1.10932	1.14046	1.05054	0.86487	0.923137	1.11873	1.06387	1.07877	0.840474	0.843586	1.04926	1.07328	0.834804	1.10185	1.01346	1.02724	0.908934	1.06314	0.919858	0.93951	1.24813	0.855776	0.93238	0.904327	1.08344	1.19029	0.871943	0.913823	1.29084	0.857765	0.872505	1.07122	1.19347
	AF484498	HIV-1	0.93856	0.919068	1.18484	0.968622	1.30539	1.25581	0.169394	1.18062	0.93691	1.09013	1.22474	0.793337	0.928147	0.835785	1.10894	1.13063	1.0251	0.83101	0.899245	1.2184	1.06665	1.0124	0.813634	0.896087	1.05471	1.08454	0.84322	1.05994	0.961102	1.02384	0.97694	1.06519	0.891357	0.94875	1.25738	0.876125	1.00158	0.855917	1.02676	1.11425	0.79814	1.35177	1.16816	0.734816	0.923688	1.09923	1.09366
	AF484499	HIV-1	0.933451	0.926676	1.19406	0.964245	1.29168	1.26615	0.175157	1.17581	0.955245	1.05094	1.23035	0.793471	0.928224	0.859358	1.08477	1.13729	1.06304	0.859627	0.917984	1.11155	1.02462	1.04348	0.840208	0.943937	1.07772	1.0747	0.810942	1.07546	0.974389	1.098	0.900517	1.07743	0.913058	0.963687	1.23791	0.857546	0.965159	0.96554	1.00228	1.09137	1.04149	1.12127	1.04816	0.71459	0.927864	0.951668	1.12903
	AF484500	HIV-1	0.949307	0.92065	1.17378	0.962771	1.30307	1.23176	0.182138	1.18287	0.92563	1.07075	1.24428	0.81054	0.925529	0.875554	1.09434	1.11804	1.04045	0.867727	0.89692	1.16525	1.07909	1.0296	0.898019	0.849816	1.07152	1.04837	0.833414	1.08512	1.00936	1.01342	0.940892	1.04193	0.890316	0.914015	1.26019	0.907905	0.993108	0.900174	0.987549	1.09543	1.02717	1.13605	1.03569	0.751628	0.874237	0.995293	1.21915
	AF484501	HIV-1	0.9244	0.903887	1.17194	1.01695	1.3243	1.24027	0.187482	1.14889	0.93181	1.0874	1.24712	0.776368	0.938185	0.871772	1.10111	1.09405	1.05971	0.881595	0.893953	1.12678	1.10205	0.987125	0.738455	0.863314	1.06093	1.09174	0.851781	1.03293	0.992719	0.957554	0.955421	1.08792	0.928149	0.899727	1.25217	0.86599	0.902346	1.08093	1.16944	1.08554	1.09556	0.889233	1.10715	0.750059	0.934801	1.07295	1.18903
	AF484502	HIV-1	0.939069	0.922721	1.16895	0.982828	1.31412	1.27236	0.15806	1.15957	0.939334	1.06205	1.25217	0.784631	0.92036	0.849759	1.10848	1.13321	1.04719	0.869538	0.875967	1.17785	1.10026	1.01654	0.824326	0.821966	1.05279	1.08338	0.850845	1.05951	0.981398	1.08176	0.924427	1.05781	0.92555	0.933753	1.30602	0.779981	0.939489	0.870505	1.1118	1.2094	0.910965	1.4271	0.951089	0.807504	0.906482	0.96579	1.17843
	AF484503	HIV-1	0.937419	0.898614	1.17496	0.991027	1.31531	1.22627	0.194347	1.18807	0.951967	1.07701	1.22015	0.779335	0.907617	0.904218	1.10581	1.10747	1.05537	0.960455	0.88669	1.08902	1.09692	0.934504	0.771673	0.919926	1.0219	1.05907	0.91346	1.03999	1.04194	0.951069	0.959609	1.02144	0.912944	0.880043	1.30321	0.82817	0.88351	1.05953	1.36557	1.09553	1.13311	1.33271	0.893777	0.558896	0.895746	1.14166	1.1598
	AF484504	HIV-1	0.953882	0.91102	1.18347	0.951253	1.28035	1.31831	0.188944	1.14999	0.935069	1.07342	1.22101	0.813406	0.924713	0.817643	1.09832	1.16332	1.06691	0.912282	0.879054	1.11613	1.04816	1.06334	0.86397	0.876675	1.07226	1.01848	0.867574	1.05523	0.961603	1.08845	0.966616	1.03752	0.926761	0.887959	1.24646	0.878705	0.935332	0.99899	1.31998	1.06486	1.09427	1.23514	0.90331	0.728203	0.893734	1.09095	1.1519
	AF484505	HIV-1	0.928175	0.915791	1.19582	0.974801	1.30651	1.25836	0.180522	1.17312	0.940415	1.05349	1.22761	0.811306	0.938282	0.875508	1.08531	1.10651	1.06064	0.853613	0.897104	1.15026	1.05413	0.982291	1.0325	0.911206	1.05225	1.07217	0.857687	1.0575	1.04481	1.02581	0.91959	1.00832	0.895498	0.954462	1.27306	0.837392	0.981009	0.884961	0.873695	1.15345	1.04918	0.963316	1.02075	0.910999	0.853212	1.05209	1.21942
	AF484506	HIV-1	0.94068	0.931913	1.17245	0.969038	1.29277	1.23663	0.182037	1.1991	0.942149	1.05962	1.2279	0.80464	0.92569	0.862304	1.12346	1.10088	1.06492	0.873125	0.88779	1.13947	1.07609	1.03428	0.962238	0.844367	1.0708	1.08101	0.827747	1.06103	0.970613	0.977349	0.973851	1.08574	0.885104	0.956385	1.25809	0.879768	0.913331	0.98449	1.02656	1.16575	0.995046	0.798699	1.23567	0.839603	0.921476	0.971238	1.15025
	AF484507	HIV-1	0.928358	0.887291	1.20183	0.988405	1.31582	1.25112	0.171318	1.18203	0.940845	1.052	1.23171	0.806243	0.930923	0.92894	1.0764	1.08391	1.07273	0.879092	0.897506	1.10899	1.1181	0.9922	0.926916	0.80525	1.03905	1.10856	0.852925	1.056	0.975083	0.963204	0.972749	1.09064	0.919434	0.943411	1.24738	0.839279	0.920731	1.04618	0.70973	1.14938	0.966171	1.09729	1.16393	0.694699	0.919561	1.11636	1.14067
	AF484508	HIV-1	0.936827	0.880716	1.19063	0.991863	1.2796	1.25912	0.193748	1.21474	0.951728	1.07225	1.22811	0.771479	0.932009	0.908872	1.08436	1.09137	1.09443	0.89164	0.880429	1.08802	1.07646	1.00584	0.858704	0.886915	1.05009	1.06166	0.851442	1.08837	0.995769	1.03472	0.951516	1.03764	0.885995	0.892535	1.30318	0.855321	0.927181	1.01441	0.920831	1.1284	1.07275	1.1534	1.15752	0.40449	0.923335	1.11661	1.18422
	AF484509	HIV-1	0.927903	0.904724	1.19061	0.986368	1.32921	1.26603	0.156754	1.1681	0.939952	1.06484	1.2319	0.797084	0.924456	0.876807	1.09943	1.10979	1.08029	0.960172	0.863	1.08449	1.07576	0.944276	0.790773	0.937884	1.05524	1.06148	0.86205	1.06004	1.02023	1.02492	0.938451	1.02508	0.903661	0.882263	1.28027	0.866622	0.930415	1.01114	1.01389	1.11678	1.01485	1.11273	0.988991	0.872176	0.940252	1.20533	1.15026
	AF484510	HIV-1	0.939904	0.922419	1.18895	0.956989	1.2871	1.27558	0.171549	1.20324	0.937068	1.07831	1.23057	0.795703	0.941666	0.828317	1.09064	1.13012	1.05663	0.862239	0.899649	1.14612	1.0439	1.05523	0.946844	0.886122	1.04095	1.09269	0.859784	1.05516	0.986624	1.03897	0.967594	1.03125	0.910645	0.976645	1.24344	0.837415	0.9875	0.907895	1.07143	1.08696	1.16505	0.929453	1.02705	0.71382	0.896239	1.02106	1.18799
	AF484511	HIV-1	0.9406	0.941353	1.17715	0.95547	1.27909	1.30212	0.201942	1.1554	0.944092	1.03184	1.23885	0.814773	0.940194	0.828621	1.07567	1.14806	1.04924	0.878813	0.893272	1.15226	1.01846	1.07203	0.95744	0.911905	1.06212	1.08014	0.83473	1.06969	0.97476	1.05069	0.969705	1.03719	0.884188	0.953839	1.28939	0.844277	1.00019	0.871817	0.969466	1.11697	1.23311	0.841089	0.980248	0.748571	0.898304	1.05314	1.20905
	AF484512	HIV-1	0.920096	0.913424	1.18372	1.00165	1.33282	1.24842	0.162728	1.16226	0.946462	1.04688	1.23192	0.800635	0.9289	0.897439	1.10167	1.08635	1.08089	0.896362	0.864537	1.12505	1.08988	0.995066	0.898249	0.848978	1.07653	1.10136	0.837818	1.0166	0.982796	0.966847	0.963065	1.08869	0.927405	0.898467	1.30232	0.795687	0.909269	1.10366	0.921557	1.09654	0.915055	1.09896	1.01645	1.03693	0.954095	1.08724	1.14142
	AF484513	HIV-1	0.94182	0.947934	1.17034	0.957116	1.28876	1.2636	0.194571	1.16925	0.938105	1.01733	1.24703	0.827008	0.936157	0.861395	1.08517	1.12304	1.014	0.878525	0.938936	1.15125	1.05165	1.08935	0.857865	0.854245	1.08195	1.05682	0.828012	1.06616	0.963765	1.01217	0.936426	1.11052	0.943514	0.951264	1.20889	0.85866	0.920196	0.933275	1.16862	1.17355	1.03197	1.04832	1.02109	0.858881	0.901644	0.995781	1.21795
	AF484514	HIV-1	0.936425	0.929604	1.16369	0.985961	1.30358	1.30419	0.178222	1.13768	0.95151	1.03917	1.26005	0.773011	0.917433	0.835073	1.1003	1.15621	1.04941	0.93135	0.892209	1.10917	1.06803	1.00575	0.771589	0.90543	1.07392	1.03846	0.853891	1.06349	1.00068	1.0758	0.930816	1.02797	0.912219	0.905596	1.269	0.869201	0.944331	0.957031	1.41346	1.07417	1.19725	1.18263	0.927982	0.535076	0.909796	0.961129	1.16796
	AF484515	HIV-1	0.945082	0.919506	1.18664	0.954863	1.3079	1.23316	0.173418	1.1914	0.940136	1.0545	1.22624	0.817548	0.917444	0.895769	1.08792	1.12038	1.07519	0.855689	0.886039	1.13451	1.04417	1.04689	1.1476	0.860701	1.04129	1.07245	0.844349	1.09737	0.987558	0.979887	0.957252	1.07491	0.892414	0.978324	1.25769	0.851799	1.01607	0.854707	0.684526	1.13503	1.07565	0.978395	1.16586	0.616078	0.906873	1.01484	1.13599
	AF484516	HIV-1	0.949577	0.913757	1.16517	0.978915	1.28281	1.27814	0.19931	1.16064	0.93319	1.05191	1.25441	0.799384	0.934482	0.87194	1.07884	1.12283	1.05268	0.875507	0.909647	1.12024	1.09389	1.00932	0.829019	0.847349	1.05455	1.09634	0.83644	1.05925	1.01415	1.00625	0.939794	1.04185	0.905657	0.962301	1.2778	0.829617	0.942074	1.00595	1.12026	1.08086	1.05528	0.983078	1.08349	0.778757	0.87255	1.05625	1.18908
	AF484517	HIV-1	0.9576	0.934277	1.14635	0.968507	1.25334	1.29267	0.208123	1.18681	0.950694	1.02952	1.25473	0.789733	0.923914	0.848141	1.10782	1.12911	1.02953	0.858928	0.906881	1.17576	1.06794	1.05234	0.77283	0.877344	1.07333	1.04411	0.85996	1.0432	0.990929	1.01926	0.952193	1.0491	0.926601	0.981992	1.24986	0.821115	0.927638	0.905713	1.1804	1.17528	0.911381	1.2598	1.13234	0.687333	0.894457	1.02119	1.20295
	AF484518	HIV-1	0.945345	0.925599	1.17084	0.970356	1.25655	1.30831	0.196279	1.18504	0.946384	1.02839	1.24661	0.804761	0.945225	0.852761	1.0861	1.11119	1.04019	0.830133	0.912208	1.17491	1.06296	1.09598	0.703122	0.859839	1.0722	1.06089	0.82092	1.09468	0.980599	0.994881	0.961831	1.07016	0.919263	0.93207	1.26153	0.845613	0.930579	0.910019	1.17093	1.17261	1.13265	1.09763	0.959398	0.711359	0.906205	0.982801	1.19313
	AF484519	HIV-1	0.95345	0.916293	1.1798	0.953574	1.294	1.24853	0.177765	1.18749	0.914412	1.07753	1.23903	0.826595	0.933999	0.858605	1.10213	1.11241	1.09624	0.838696	0.889809	1.10886	1.0674	1.02157	0.913682	0.873372	1.04708	1.02434	0.879659	1.0799	0.95682	1.00593	0.968109	1.0924	0.9024	0.927195	1.25267	0.885674	0.956331	0.965482	1.18645	1.07852	0.96134	1.4556	0.898252	0.758608	0.871096	0.986258	1.24918
	AF484520	HIV-1	0.94116	0.945368	1.18576	0.94453	1.27945	1.22261	0.221555	1.19222	0.933469	1.07495	1.21814	0.813212	0.945932	0.834267	1.07853	1.13827	1.09318	0.925377	0.885999	1.06954	1.02106	1.03067	0.900405	0.946537	1.03556	1.09488	0.823425	1.1105	0.9733	1.07097	1.00445	0.998606	0.846548	0.98488	1.30773	0.863027	0.942255	0.946043	1.08998	1.13637	1.05778	1.17445	1.07559	0.612147	0.945974	0.989308	1.08646
	AF484522	HIV-1	0.939285	0.912342	1.18845	0.970392	1.30439	1.28626	0.151777	1.16655	0.943971	1.0653	1.22292	0.806609	0.921657	0.852244	1.11581	1.12315	1.06103	0.831695	0.920225	1.12946	1.0554	1.02979	1.06899	0.857497	1.05399	1.05227	0.830609	1.11278	0.972303	0.994165	0.996441	1.04469	0.866477	1.01548	1.30668	0.805445	0.964546	0.950816	0.841407	1.13219	1.41382	1.11752	0.656119	0.629874	0.887066	1.08106	1.13547
	AF490973	HIV-1	0.929824	0.891955	1.21564	0.967578	1.29593	1.28825	0.185171	1.16849	0.948665	1.04839	1.21225	0.817244	0.938087	0.899972	1.05472	1.1197	1.09128	0.843988	0.866577	1.14983	1.04597	1.00249	0.948132	0.922593	1.01247	1.01809	0.898865	1.12044	1.03378	1.00217	0.952964	1.00199	0.877438	0.934269	1.29697	0.837736	0.991865	0.976634	0.985251	1.03767	1.14615	1.12995	0.961559	0.650755	0.891966	1.09786	1.11869
	AF490974	HIV-1	0.932789	0.877013	1.2232	0.968113	1.2931	1.26116	0.184342	1.18434	0.955299	1.07304	1.2069	0.796925	0.929222	0.921153	1.04836	1.12557	1.10808	0.847124	0.860026	1.12542	1.07047	1.00104	0.839484	0.902704	1.0451	1.05126	0.855961	1.09024	1.02819	1.01546	0.972335	0.97964	0.900521	0.985441	1.26324	0.812993	0.964462	0.958801	1.16078	1.07311	1.19885	1.20379	0.883845	0.585801	0.851985	1.08258	1.14859
	AF492623	HIV-1	0.934278	0.895578	1.19318	0.976762	1.30364	1.2861	0.188147	1.17578	0.945566	1.09663	1.20703	0.783918	0.934922	0.822137	1.10178	1.13273	1.05359	0.910335	0.904385	1.11159	1.09587	1.06848	0.527773	0.862662	1.019	1.04212	0.89214	1.10791	1.00192	0.850988	0.973945	1.11347	0.874718	0.991573	1.27684	0.837732	0.982848	1.03034	0.962409	1.00447	1.0414	1.12869	1.06869	0.588776	0.902173	1.04755	1.22577
	AF492624	HIV-1	0.917507	0.932732	1.20067	0.975098	1.28659	1.24448	0.19228	1.2018	0.947634	1.05886	1.21835	0.799863	0.966752	0.845601	1.07928	1.09515	1.04804	0.930781	0.867784	1.15358	1.07375	1.03366	0.721108	0.887919	1.01006	1.06812	0.900788	1.07232	1.01835	0.900544	1.01172	1.02433	0.901036	0.910415	1.27905	0.850035	0.986972	1.07524	0.937648	0.967623	1.02522	1.02856	1.03464	0.78758	0.924664	1.13278	1.12996
	AF503396	HIV-1	0.946912	0.922138	1.17033	0.967566	1.31734	1.22569	0.171332	1.18485	0.932407	1.07423	1.23857	0.795606	0.911535	0.875632	1.11089	1.12649	1.11438	0.834032	0.876873	1.0945	1.05308	1.03982	0.892124	0.887429	1.07055	1.10343	0.828135	1.04761	0.938328	0.995562	0.993436	1.09167	0.871893	0.909095	1.23661	0.970976	0.997685	0.955473	0.746994	1.07895	0.975173	1.10802	1.13666	0.626773	0.890453	1.12469	1.1313
	AF516184	HIV-1	0.959362	0.876176	1.18776	0.958529	1.26949	1.30897	0.21311	1.17901	0.951728	1.05516	1.20771	0.806575	0.905433	0.895703	1.09198	1.13635	1.079	0.858768	0.869251	1.15227	1.03486	1.02775	0.927905	0.931095	1.03214	1.05413	0.872911	1.09138	0.992819	1.08326	0.949521	1.01051	0.893062	0.933984	1.28312	0.836166	0.967816	0.979079	1.06004	1.06544	1.13899	1.31503	1.03791	0.342245	0.886117	1.10996	1.15148
	AF529572	HIV-1	0.950633	0.919029	1.20042	0.930646	1.30345	1.24976	0.163973	1.20482	0.946538	1.05489	1.21392	0.817701	0.90139	0.883146	1.0924	1.14841	1.07878	0.881857	0.901827	1.09347	1.0651	0.932684	0.945688	0.942306	1.03152	1.0484	0.869557	1.09554	0.975438	1.06441	0.994532	0.994738	0.89504	0.954461	1.26553	0.840283	0.916864	1.02436	1.07558	1.11884	1.06318	1.36529	0.921531	0.640452	0.923794	1.13997	1.09053
	AF529573	HIV-1	0.945146	0.901406	1.19718	0.951851	1.30605	1.26051	0.173309	1.19868	0.936424	1.06693	1.22083	0.81059	0.922585	0.887262	1.078	1.12876	1.07885	0.812437	0.86997	1.18713	1.09128	0.960858	0.812312	0.899446	1.03284	1.09285	0.860742	1.0682	0.975557	1.06444	0.942899	1.05258	0.915721	0.936271	1.28425	0.794789	0.860839	1.04462	1.44071	1.14127	1.10391	1.27657	1.05777	0.432104	0.893445	1.10766	1.13685
	AF530576	HIV-1	0.939428	0.921089	1.19926	0.939887	1.31331	1.26246	0.206996	1.15912	0.951093	1.04808	1.19216	0.830944	0.906617	0.870785	1.08473	1.15991	1.09958	0.796508	0.874665	1.16717	1.09474	0.977436	0.953026	0.854025	1.06001	1.04664	0.833555	1.10524	0.979263	1.01635	1.00234	1.01434	0.929724	0.888806	1.28752	0.797004	0.883156	1.00223	1.15701	1.18233	1.03372	1.18462	1.00014	0.755191	0.898101	1.2032	1.08005
	AF538304	HIV-1	0.932602	0.89915	1.21907	0.949609	1.27407	1.27823	0.217703	1.19156	0.960627	1.08118	1.17197	0.81053	0.930884	0.850728	1.0886	1.13375	1.0868	0.884824	0.872226	1.13139	1.07272	0.955326	0.768481	0.959264	1.07375	1.06868	0.801847	1.09908	0.998138	1.11432	0.949224	0.988711	0.889835	0.893465	1.21064	0.961075	0.971307	0.925598	1.3312	1.04759	0.882778	1.34066	1.18546	0.564176	0.913036	0.9652	1.10858
	AF538305	HIV-1	0.937134	0.903896	1.20555	0.956223	1.26937	1.29336	0.222974	1.16903	0.962218	1.0664	1.17612	0.815094	0.921256	0.841804	1.11676	1.13111	1.09813	0.841767	0.940298	1.05111	1.06363	0.997292	0.707444	0.951471	1.08582	1.02985	0.8048	1.11063	0.919534	1.12044	0.948607	1.08736	0.899111	0.89108	1.23344	0.925754	0.923201	0.915223	1.38587	1.13205	0.981024	1.40069	0.961473	0.664642	0.960999	0.972834	1.11873
	AF538306	HIV-1	0.926468	0.902146	1.22241	0.954262	1.28408	1.28488	0.223333	1.15952	0.97056	1.07054	1.16305	0.811735	0.919268	0.848365	1.09753	1.14802	1.08035	0.828306	0.900221	1.14812	1.11159	0.983438	0.776916	0.862448	1.08867	1.06092	0.81093	1.05982	0.942034	1.09597	0.950979	1.06834	0.892305	0.905332	1.25738	0.882292	0.956245	0.873193	1.40589	1.10751	0.941937	1.46239	0.849993	0.849049	0.902343	1.06334	1.13175
	AF538307	HIV-1	0.931229	0.910205	1.23351	0.930447	1.27527	1.26075	0.218032	1.18993	0.967606	1.07056	1.15507	0.8266	0.922403	0.85643	1.09143	1.14495	1.06456	0.855135	0.898279	1.15906	1.06822	0.980258	0.756244	0.946616	1.0512	1.06417	0.820904	1.10683	0.965699	1.10016	0.968257	1.01664	0.879043	0.922207	1.23161	0.926667	0.953548	0.919957	1.23465	1.10376	1.06707	1.57031	0.810709	0.555198	0.893485	0.972012	1.12143
	AF539404	HIV-1	0.944846	0.909187	1.16658	0.980247	1.2981	1.22784	0.202684	1.19939	0.940913	1.08013	1.23764	0.777876	0.916436	0.877006	1.11039	1.11162	1.0925	0.863104	0.88856	1.10143	1.084	1.02206	0.702604	0.892081	1.06487	1.06749	0.874588	1.01486	1.02117	1.00683	0.939528	1.03251	0.904801	0.884114	1.24924	0.914991	0.948348	1.04134	0.930613	1.06761	0.980652	1.25623	1.02148	0.721125	0.919868	1.12834	1.12688
	AF539405	HIV-1	0.9327	0.91247	1.18269	0.979063	1.32546	1.23243	0.190572	1.17389	0.935924	1.07817	1.22739	0.792898	0.922124	0.873332	1.09486	1.12225	1.06957	0.896363	0.895326	1.10686	1.11094	0.99189	0.837286	0.834151	1.06618	1.03334	0.85013	1.08729	0.990874	0.961739	0.95119	1.0872	0.895747	0.913959	1.26778	0.871307	0.904291	1.01313	1.01258	1.16055	1.02038	1.44681	1.0588	0.387004	0.913073	1.22831	1.14659
	AF539406	HIV-1	0.933086	0.916423	1.17351	0.986131	1.30274	1.20668	0.189031	1.22169	0.947197	1.06945	1.24098	0.77259	0.926283	0.897567	1.10196	1.08972	1.08041	0.880387	0.876541	1.12416	1.08734	0.951016	0.749514	0.93052	1.08652	1.04033	0.850635	1.04321	0.991386	1.01136	0.943346	1.06565	0.905152	0.889122	1.23621	0.925073	0.944102	1.07233	0.901706	1.0555	1.04746	1.23543	1.01118	0.631867	0.886518	1.17533	1.16528
	AJ006022	HIV-1	0.932362	0.91352	1.22607	0.931798	1.28544	1.22038	0.188689	1.25085	0.981362	1.02144	1.19057	0.803747	0.900235	0.938819	1.08173	1.11988	1.06632	0.960964	0.861715	1.12263	1.14392	0.964721	0.902014	0.807452	1.08668	1.01578	0.85161	1.05657	1.00644	1.00198	0.937541	1.05604	0.895837	0.89136	1.32733	0.783148	0.942693	1.04166	0.979421	1.06488	0.725159	1.609	1.06213	0.818613	0.826196	1.21448	1.04265
	AJ006287	HIV-1	0.952112	0.903293	1.20743	0.932528	1.28969	1.26713	0.201724	1.16859	0.951846	1.05	1.1874	0.839505	0.900326	0.892978	1.0934	1.14778	1.06907	0.847614	0.899908	1.14174	1.07099	0.989557	0.665296	0.943117	1.06328	1.09682	0.809247	1.07498	0.991487	0.967359	0.941314	1.09054	0.890496	0.922811	1.21811	0.935188	0.992632	0.933251	1.08879	1.05419	1.00275	1.3831	0.999502	0.616323	0.823433	1.21167	1.17991
	AJ239083	HIV-1	0.928503	0.944462	1.17922	0.972094	1.27247	1.30387	0.192445	1.16301	0.955988	1.03819	1.2342	0.793742	0.941466	0.80475	1.11492	1.13183	1.03243	0.899352	0.930271	1.11806	1.10006	0.966239	0.69358	0.908828	1.05205	1.01255	0.865278	1.10623	0.961816	0.945251	1.03367	1.04795	0.895177	0.868228	1.3162	0.860842	0.89922	1.01608	0.840569	1.19445	0.761353	1.40757	1.31366	0.520585	0.918474	1.15799	1.13892
	AJ249235	HIV-1	0.930522	0.945854	1.18737	0.960315	1.28751	1.30701	0.179962	1.14289	0.927385	0.999791	1.26457	0.842751	0.965989	0.849608	1.05231	1.12098	1.04455	0.957606	0.878905	1.1203	1.07791	0.985493	1.03971	0.858893	1.10808	1.05653	0.802038	1.06152	0.984435	1.02818	0.955029	1.05039	0.933947	0.805423	1.30362	0.862916	0.901907	1.01772	1.04594	1.16216	0.922103	1.00272	1.12795	0.938375	0.900007	0.947551	1.25864
	AJ249236	HIV-1	0.932882	0.922942	1.18356	0.976364	1.29958	1.33554	0.166211	1.12681	0.943083	1.00018	1.2564	0.825086	0.942599	0.873355	1.06051	1.12672	1.07841	0.857146	0.900521	1.10548	1.06201	0.961322	0.824526	0.939323	1.08656	0.995033	0.86184	1.06283	0.961469	1.03882	1.03693	0.993691	0.854729	0.905595	1.36199	0.835131	0.916612	1.05478	0.772993	1.14629	1.05908	1.13539	1.12486	0.566456	0.98209	0.912976	1.13762
	AJ249237	HIV-1	0.942418	0.899159	1.19687	0.965281	1.29346	1.27876	0.16415	1.18086	0.91943	1.03674	1.25479	0.836942	0.954008	0.91441	1.04838	1.09069	1.06915	0.843902	0.909439	1.11832	1.07064	0.962537	0.741372	0.936491	1.10737	1.04563	0.821498	1.04431	1.00506	0.921709	0.98645	1.05662	0.865608	0.886927	1.31773	0.881964	0.915972	1.00243	1.04008	1.14594	0.983965	1.28289	1.12688	0.560942	1.02854	0.948446	1.12049
	AJ249238	HIV-1	0.924178	0.910136	1.2086	0.976617	1.31242	1.29087	0.163066	1.13675	0.943166	1.04706	1.22397	0.821554	0.941487	0.874192	1.07111	1.11938	1.07205	0.870427	0.927758	1.07471	1.08092	0.938713	0.890561	0.916961	1.04078	0.995285	0.883103	1.10617	0.967727	0.997225	1.00982	1.03637	0.921751	0.817781	1.26459	0.910965	0.94237	0.963606	1.09791	1.12631	1.11213	1.1602	0.918321	0.760989	0.93946	0.970179	1.21408
	AJ249239	HIV-1	0.938238	0.941639	1.1658	0.975098	1.30204	1.30843	0.158877	1.13173	0.926486	1.02987	1.27744	0.805913	0.939354	0.819212	1.09981	1.14426	1.05046	0.941982	0.876749	1.121	1.05288	0.993619	1.11666	0.883964	1.10652	1.11947	0.791015	1.02039	0.998514	0.986119	0.928327	1.08381	0.870908	0.883914	1.32569	0.889086	0.97775	0.995066	0.697657	1.09397	1.2381	0.689394	1.20168	0.509259	0.84792	1.04093	1.25731
	AJ251056	HIV-1	0.923506	0.928699	1.20245	0.965449	1.32722	1.2601	0.135781	1.18356	0.941503	1.05366	1.24295	0.796111	0.929383	0.856071	1.09042	1.12886	1.09442	0.86378	0.859669	1.14122	1.03091	1.00715	0.772031	0.965759	1.08599	1.0521	0.830923	1.06128	1.00184	0.853063	0.976141	1.11079	0.908623	0.857293	1.30449	0.846989	0.935594	0.927636	1.17836	1.15504	0.99585	1.19242	1.01594	0.783032	0.871424	1.10106	1.20865
	AJ251057	HIV-1	0.925545	0.921345	1.17839	0.991315	1.30965	1.30504	0.155541	1.1609	0.953126	1.03247	1.23845	0.794632	0.926816	0.851907	1.12058	1.10805	1.08049	0.86112	0.861807	1.15369	1.07607	0.941275	0.773385	0.944735	1.04768	1.09922	0.825439	1.09697	1.01335	0.942152	0.956392	1.06455	0.922744	0.854956	1.30226	0.839611	0.902454	1.02952	1.1995	1.1249	0.897117	1.23189	1.1073	0.782472	0.872604	1.14331	1.22666
	AJ271370	HIV-1	0.952379	0.887036	1.21642	0.927962	1.2692	1.24196	0.2351	1.1991	0.948241	1.06318	1.19502	0.830076	0.923795	0.924778	1.04536	1.13397	1.08367	0.868698	0.874795	1.1318	1.16899	0.922184	0.908924	0.80141	1.11146	0.986504	0.858996	1.02415	0.99949	1.05769	0.940965	1.02826	0.922836	0.946625	1.29858	0.74386	0.954128	1.02538	0.864121	1.08974	0.621341	1.66259	1.19868	0.723199	0.805147	1.24615	1.10716
	AJ276595	HIV-1	0.919324	0.927971	1.20622	0.966924	1.3076	1.24154	0.189651	1.17776	0.949852	1.0551	1.21178	0.810575	0.94476	0.868885	1.07164	1.11716	1.1267	0.80927	0.841487	1.16013	1.05438	0.934349	0.833867	0.986742	1.0388	1.11274	0.860419	1.03517	0.983094	0.972161	0.993504	1.04728	0.907667	0.928601	1.27004	0.834144	0.948152	1.04725	0.909136	1.07355	1.09979	1.14619	0.921992	0.783977	0.962082	1.08186	1.079
	AJ276596	HIV-1	0.925752	0.899411	1.20376	0.977055	1.3189	1.25124	0.186946	1.1695	0.93896	1.07428	1.22415	0.795723	0.933348	0.8822	1.06723	1.13019	1.08201	0.894422	0.850428	1.15477	1.08099	0.992245	0.738657	0.903295	1.08655	1.05081	0.817096	1.08897	0.995227	0.999545	0.966986	1.04108	0.87654	0.855769	1.29307	0.893531	0.910405	1.02764	0.964295	1.15524	0.874026	1.57239	1.13496	0.400909	0.892581	1.15659	1.18501
	AJ286133	HIV-1	0.92284	0.951981	1.16806	0.985163	1.30516	1.24245	0.148667	1.21563	0.946508	1.04617	1.27432	0.760696	0.946202	0.841589	1.09617	1.10907	1.06066	0.839095	0.886785	1.17054	1.07189	0.959824	0.853177	0.920601	1.06614	1.07459	0.826756	1.0943	1.00661	0.946818	0.998007	1.02423	0.893567	0.888788	1.30688	0.859716	0.929212	0.884545	1.71605	1.12492	0.750846	1.12091	1.40697	0.652622	0.968008	1.06879	1.15389
	AJ293865	HIV-1	0.93094	0.921449	1.19468	0.965414	1.29111	1.31019	0.20961	1.12663	0.964174	1.04805	1.22892	0.777946	0.923379	0.836169	1.05441	1.1946	1.04794	0.802459	0.920466	1.17745	1.08644	0.919038	0.941189	0.923623	1.06146	1.07075	0.836608	1.07657	1.03169	0.858401	0.988708	1.04776	0.877598	0.906471	1.30131	0.866218	0.901104	1.15102	0.635257	1.12012	0.974439	1.15512	0.989431	0.906916	0.937184	1.1462	1.1723
	AJ404325	HIV-1	0.946636	0.898852	1.18625	0.96937	1.29079	1.30695	0.16247	1.17242	0.895207	1.08669	1.24361	0.842716	0.966601	0.828925	1.10315	1.08099	1.0662	0.846259	0.915109	1.11871	1.04265	1.00521	1.00521	0.92051	1.02163	1.1217	0.838695	1.09151	1.01007	1.01252	0.900329	1.0861	0.883947	0.890571	1.30385	0.869051	0.944979	0.992027	0.992027	1.10938	1.26163	0.93744	1.05533	0.524178	0.959539	1.10559	1.1468
	AJ488926	HIV-1	0.952001	0.908969	1.19151	0.9479	1.3041	1.27334	0.151323	1.18519	0.942729	1.07852	1.21175	0.806954	0.902168	0.853222	1.12328	1.14561	1.07135	0.866022	0.894523	1.12303	1.06047	1.00065	1.03704	0.885096	1.10371	1.09248	0.787706	1.03818	0.990505	1.00213	0.931978	1.08164	0.907387	0.959912	1.26587	0.82921	0.942188	1.01382	1.06433	1.08424	0.947273	1.35325	1.14436	0.505212	0.869473	1.07324	1.13068
	AJ488927	HIV-1	0.935937	0.893777	1.23702	0.93945	1.27884	1.30754	0.162185	1.18387	0.95044	1.09681	1.15998	0.836052	0.93945	0.832451	1.09759	1.12765	1.00986	0.877599	0.950024	1.14375	1.07751	0.976553	0.88149	0.900666	1.09451	1.03596	0.826469	1.03719	0.985834	1.02726	0.960711	1.04363	0.895813	0.963119	1.23059	0.878465	0.930143	1.07469	1.18587	1.03204	1.02398	1.23699	0.994829	0.723164	0.871043	1.11968	1.15082
	AJ519488	HIV-1	0.952001	0.908969	1.19151	0.9479	1.3041	1.27334	0.151323	1.18519	0.942729	1.07852	1.21175	0.806954	0.902168	0.853222	1.12328	1.14561	1.07135	0.866022	0.894523	1.12303	1.06047	1.00065	1.03704	0.885096	1.10371	1.09248	0.787706	1.03818	0.990505	1.00213	0.931978	1.08164	0.907387	0.959912	1.26587	0.82921	0.942188	1.01382	1.06433	1.08424	0.947273	1.35325	1.14436	0.505212	0.869473	1.07324	1.13068
	AJ519489	HIV-1	0.936203	0.893501	1.23664	0.939633	1.27845	1.30754	0.162185	1.18446	0.95146	1.09681	1.15998	0.834328	0.938255	0.832871	1.09814	1.12879	1.01099	0.877078	0.949461	1.14307	1.07751	0.976553	0.88149	0.900666	1.093	1.03596	0.826469	1.03986	0.986784	1.02674	0.960227	1.0431	0.895282	0.963417	1.23097	0.878737	0.930143	1.07469	1.18587	1.03204	1.02257	1.23699	0.994829	0.725023	0.871882	1.11912	1.15024
	AM000054	HIV-1	0.940143	0.903609	1.22049	0.937095	1.2961	1.30304	0.148553	1.19665	0.944975	1.06072	1.206	0.822113	0.922112	0.851991	1.09683	1.13457	1.07959	0.93594	0.878496	1.08944	1.11205	0.922508	0.651494	0.919822	1.01759	1.05831	0.880645	1.09453	0.965286	0.985014	0.979907	1.07583	0.940739	0.741957	1.28996	0.888721	0.929641	0.988918	1.1432	1.11107	0.934462	1.40437	1.03316	0.66024	0.852453	1.16347	1.2199
	AM851090	HIV-1	0.916436	0.925264	1.20632	0.982176	1.2992	1.32252	0.164122	1.12362	0.941616	1.0348	1.23853	0.819795	0.962781	0.836866	1.0613	1.12571	1.07304	0.884692	0.834953	1.1866	1.09209	0.987365	0.790112	0.864956	1.05329	1.02725	0.881726	1.05696	0.983358	0.988481	0.951195	1.0797	0.905714	0.856802	1.32539	0.822174	0.974083	1.00463	0.65678	1.09881	0.921964	1.11919	1.1211	0.843931	0.918751	1.20491	1.12146
	AP005206	HIV-1	0.939327	0.950402	1.18279	0.942143	1.30367	1.23829	0.17913	1.20003	0.938617	1.01779	1.2279	0.842426	0.925319	0.875382	1.10343	1.10593	1.10013	0.882548	0.858713	1.1207	1.04784	1.03592	0.969182	0.891929	1.07829	1.11519	0.824129	1.02397	0.942127	0.932356	1.004	1.11792	0.861911	0.826867	1.29867	0.958649	0.983679	0.980772	0.838868	1.06986	0.847531	1.27576	1.08377	0.883711	0.865613	1.11928	1.20853
	AP005207	HIV-1	0.939161	0.941065	1.17041	0.962638	1.29173	1.27739	0.199658	1.16824	0.94553	1.04146	1.23752	0.799194	0.925993	0.832807	1.10102	1.14357	1.10072	0.857769	0.874739	1.11395	1.05572	0.997902	0.914706	0.917856	1.04327	1.1341	0.849438	1.03211	0.950246	0.968994	0.955302	1.12903	0.886313	0.91992	1.25047	0.914557	0.961123	0.95868	0.841566	1.13409	0.98955	1.03221	1.00338	0.983971	0.925392	1.0133	1.13615
	AX078307	HIV-1	0.922267	0.903005	1.22573	0.959733	1.31601	1.2958	0.199811	1.1146	0.964083	1.07004	1.1676	0.820898	0.913498	0.845949	1.08822	1.16921	1.08067	0.855181	0.871202	1.1613	1.10486	0.962842	0.766473	0.880461	1.07498	1.09881	0.801586	1.05984	0.964507	1.12073	0.948538	1.02742	0.886188	0.948061	1.23187	0.895832	0.956238	0.948463	1.03219	1.12864	1.09576	1.18053	0.984289	0.652227	0.870348	1.0955	1.22502
	AX149647	HIV-1	0.936374	0.936698	1.18014	0.959072	1.30998	1.2246	0.215435	1.16463	0.939813	1.06141	1.22692	0.805489	0.924965	0.86143	1.07673	1.14801	1.09492	0.845675	0.872337	1.13677	1.05982	1.04658	0.754939	0.903723	1.0392	1.09459	0.84653	1.08035	0.951204	1.04178	0.967022	1.07271	0.859926	0.904983	1.24822	0.965313	0.997802	0.942229	0.79961	1.09394	1.07491	1.38381	0.992122	0.475392	0.907923	1.06915	1.14656
	AX149672	HIV-1	0.936374	0.936698	1.18014	0.959072	1.30998	1.2246	0.215435	1.16463	0.939813	1.06141	1.22692	0.805489	0.924965	0.86143	1.07673	1.14801	1.09492	0.845675	0.872337	1.13677	1.05982	1.04658	0.754939	0.903723	1.0392	1.09459	0.84653	1.08035	0.951204	1.04178	0.967022	1.07271	0.859926	0.904983	1.24822	0.965313	0.997802	0.942229	0.79961	1.09394	1.07491	1.38381	0.992122	0.475392	0.907923	1.06915	1.14656
	AX149771	HIV-1	0.936374	0.936698	1.18014	0.959072	1.30998	1.2246	0.215435	1.16463	0.939813	1.06141	1.22692	0.805489	0.924965	0.86143	1.07673	1.14801	1.09492	0.845675	0.872337	1.13677	1.05982	1.04658	0.754939	0.903723	1.0392	1.09459	0.84653	1.08035	0.951204	1.04178	0.967022	1.07271	0.859926	0.904983	1.24822	0.965313	0.997802	0.942229	0.79961	1.09394	1.07491	1.38381	0.992122	0.475392	0.907923	1.06915	1.14656
	AX149898	HIV-1	0.936374	0.936698	1.18014	0.959072	1.30998	1.2246	0.215435	1.16463	0.939813	1.06141	1.22692	0.805489	0.924965	0.86143	1.07673	1.14801	1.09492	0.845675	0.872337	1.13677	1.05982	1.04658	0.754939	0.903723	1.0392	1.09459	0.84653	1.08035	0.951204	1.04178	0.967022	1.07271	0.859926	0.904983	1.24822	0.965313	0.997802	0.942229	0.79961	1.09394	1.07491	1.38381	0.992122	0.475392	0.907923	1.06915	1.14656
	AY008714	HIV-1	0.954435	0.895767	1.18474	0.962799	1.26587	1.36283	0.169775	1.16262	0.950656	1.01865	1.24683	0.80102	0.923954	0.86758	1.07723	1.14462	1.08134	0.854547	0.870519	1.14271	1.07673	0.981044	0.839453	0.915383	1.04181	1.0765	0.857873	1.08678	1.01361	1.05496	0.994406	0.958862	0.88473	0.928716	1.3069	0.834766	0.897689	0.948079	1.16178	1.20299	1.02363	1.00574	1.14099	0.721747	0.902373	1.12045	1.0972
	AY008715	HIV-1	0.929679	0.93503	1.18681	0.968006	1.30904	1.27026	0.175865	1.15867	0.953638	1.04695	1.21265	0.813475	0.923372	0.845598	1.11046	1.12741	1.093	0.884992	0.856875	1.1271	1.05018	1.03193	0.868006	0.90077	1.05051	1.1427	0.856146	0.987228	0.938558	0.947917	1.01256	1.10213	0.868189	0.909569	1.26206	0.934267	0.976651	0.982612	0.775965	1.09447	0.985448	1.28383	0.923932	0.862682	0.87476	1.0447	1.19901
	AY008716	HIV-1	0.933733	0.930388	1.18106	0.971901	1.30468	1.29067	0.171579	1.15069	0.950352	1.03778	1.22321	0.816048	0.923237	0.848338	1.11181	1.12436	1.09514	0.877824	0.845462	1.13989	1.0484	1.0333	0.897633	0.896669	1.0471	1.14449	0.85617	0.995006	0.924815	0.989649	1.01271	1.09647	0.861234	0.920828	1.27743	0.921082	0.950007	1.01371	0.790887	1.11443	1.11003	0.983613	0.9485	0.887097	0.896084	0.986159	1.20388
	AY008717	HIV-1	0.930088	0.933853	1.18534	0.969925	1.31385	1.27846	0.168972	1.15113	0.954307	1.03599	1.21716	0.817209	0.919829	0.854534	1.10968	1.12623	1.09433	0.879405	0.858654	1.12507	1.04954	1.03851	0.863157	0.895452	1.04608	1.15227	0.85268	0.994591	0.950147	0.96782	0.987908	1.10032	0.873483	0.917912	1.25842	0.92533	0.959597	1.00049	0.813076	1.10421	1.07928	1.18581	0.909727	0.807981	0.871226	1.0153	1.2325
	AY008718	HIV-1	0.947072	0.891817	1.18223	0.97781	1.28097	1.3252	0.173372	1.16318	0.95206	1.02905	1.24426	0.799437	0.922722	0.898152	1.07518	1.12325	1.0799	0.830941	0.871809	1.15458	1.09122	0.958985	0.78827	0.904764	1.0255	1.07696	0.883341	1.06585	1.01041	1.03216	0.985871	0.982607	0.88596	0.918609	1.32289	0.826166	0.908743	0.919957	1.34696	1.17951	1.10759	1.09555	1.09614	0.538986	0.904357	1.18212	1.0951
	AY037266	HIV-1	0.946223	0.901746	1.17158	0.981768	1.28115	1.29591	0.204648	1.15857	0.94119	1.0394	1.2604	0.786553	0.928396	0.881204	1.0716	1.13368	1.07353	0.825546	0.897181	1.14043	1.11012	0.983407	0.923885	0.829824	1.07519	1.04094	0.819237	1.12044	0.988401	0.95612	0.95897	1.08065	0.873603	0.847692	1.30875	0.916904	0.944973	0.979215	1.14993	1.08971	0.808195	1.36205	1.22788	0.603184	0.857765	1.08973	1.22195
	AY037267	HIV-1	0.942879	0.916328	1.20074	0.943969	1.3014	1.33736	0.173945	1.12545	0.935081	1.02465	1.24112	0.830271	0.925816	0.845534	1.06445	1.17315	1.07312	0.842211	0.897036	1.13797	1.09257	1.01153	0.752432	0.856615	1.05958	1.05398	0.846003	1.08363	0.965053	1.01707	0.96997	1.06393	0.845439	0.869074	1.29033	0.958815	0.922397	0.95096	1.26519	1.14738	0.967761	1.4775	0.952797	0.672115	0.908941	0.967883	1.185
	AY037268	HIV-1	0.934077	0.905733	1.19188	0.978606	1.30376	1.28015	0.183692	1.14467	0.945331	1.05006	1.23012	0.807887	0.927173	0.881627	1.08365	1.12433	1.07068	0.864621	0.895075	1.12021	1.042	1.06863	0.767141	0.900923	1.09591	1.0438	0.805293	1.08445	0.969125	1.07344	0.929056	1.06844	0.839332	0.955436	1.28519	0.918211	0.947597	0.933115	1.32784	1.10084	1.03766	0.809399	1.13289	0.909333	0.902465	1.04388	1.16704
	AY037269	HIV-1	0.931686	0.905139	1.19321	0.978436	1.30723	1.30787	0.175724	1.13893	0.965749	1.04894	1.18036	0.825149	0.907555	0.861425	1.13697	1.11365	1.07075	0.808394	0.903192	1.15259	1.02886	1.05232	0.700888	0.948156	1.07599	1.10446	0.770555	1.10162	0.976712	1.10312	0.959268	1.01285	0.879595	0.898764	1.23882	0.950596	0.977442	0.849736	1.27792	1.13179	1.13863	1.17407	1.03904	0.501879	0.845687	0.926566	1.24571
	AY037270	HIV-1	0.928186	0.926713	1.20164	0.961784	1.30861	1.28642	0.165892	1.14923	0.947905	1.03886	1.21845	0.823468	0.928282	0.851815	1.09868	1.13203	1.08868	0.874383	0.867089	1.12887	1.03497	1.03072	0.870743	0.926775	1.06368	1.07232	0.792878	1.13187	1.00048	0.98309	0.970182	1.04021	0.855848	0.915187	1.30057	0.897148	0.94772	0.966142	1.36961	1.07168	1.22962	0.98189	0.913859	0.71786	0.880799	1.05116	1.15529
	AY037271	HIV-1	0.943185	0.917618	1.18005	0.963072	1.30598	1.32121	0.178082	1.13226	0.925577	0.997259	1.26787	0.837138	0.933504	0.886495	1.06137	1.13115	1.08621	0.823214	0.895299	1.12873	1.09759	0.964964	0.924894	0.862159	1.07548	1.04028	0.833216	1.09716	0.993557	1.0492	0.927786	1.05092	0.877732	0.812075	1.30924	0.930344	0.930015	0.985925	1.13457	1.12095	1.10033	1.41471	0.964523	0.492622	0.916202	1.0692	1.20185
	AY037272	HIV-1	0.942368	0.896027	1.18581	0.978238	1.31011	1.2733	0.190631	1.14176	0.926988	1.04053	1.26396	0.801074	0.919429	0.903053	1.07174	1.1357	1.09538	0.824957	0.845072	1.18146	1.10903	0.979343	0.855987	0.838307	1.07801	1.03687	0.836634	1.09129	0.986362	1.0697	0.954274	1.01943	0.879395	0.836947	1.28938	0.935616	0.975834	0.92915	1.08699	1.0952	1.07562	1.33015	1.10811	0.31653	0.854792	1.00375	1.23444
	AY037275	HIV-1	0.919431	0.91662	1.21593	0.968053	1.32659	1.33159	0.140829	1.11899	0.944988	1.01894	1.24148	0.81725	0.932252	0.852703	1.06463	1.15833	1.06393	0.857121	0.899222	1.14484	1.12388	0.960788	0.758146	0.819116	1.085	1.09372	0.795239	1.07865	0.994986	1.00792	0.92901	1.07064	0.892354	0.897317	1.26011	0.89558	0.946729	0.937226	1.00649	1.16662	1.13137	0.876885	1.26187	0.437258	0.92267	0.982343	1.17225
	AY037277	HIV-1	0.925186	0.909335	1.20573	0.976702	1.30783	1.32515	0.166346	1.12328	0.937646	1.0308	1.24122	0.816968	0.945516	0.857242	1.0636	1.1386	1.07172	0.856215	0.882439	1.15101	1.13119	0.990635	0.587885	0.817883	1.07503	1.07324	0.807825	1.09956	0.971926	1.02657	0.950473	1.07325	0.847653	0.878288	1.31114	0.918144	0.929868	0.933213	1.12164	1.18159	1.23529	0.991326	1.11508	0.275463	0.945415	0.939365	1.16979
	AY037278	HIV-1	0.929568	0.914794	1.19899	0.971194	1.33319	1.27032	0.152406	1.14389	0.931674	1.04235	1.24315	0.819671	0.924947	0.881934	1.08429	1.12513	1.05391	0.811935	0.915757	1.16654	1.09637	0.955904	0.910126	0.869667	1.07455	1.00934	0.829101	1.12871	1.03973	0.913358	0.969333	1.03372	0.867076	0.885986	1.27945	0.924807	0.948092	0.974795	1.12101	1.10675	1.05134	1.46377	0.967638	0.490486	0.807306	1.24902	1.19551
	AY037280	HIV-1	0.923079	0.924756	1.20674	0.967626	1.3033	1.29951	0.158792	1.15004	0.947211	1.01465	1.25332	0.806742	0.938219	0.866825	1.06839	1.13796	1.07865	0.75353	0.928756	1.15825	1.06347	1.00505	1.10331	0.861166	1.10062	1.05254	0.801592	1.07858	0.983394	1.00792	0.946443	1.07122	0.876696	0.873859	1.3064	0.887619	0.918518	1.04034	1.02073	1.11286	1.07716	1.30729	0.979472	0.570866	0.848808	1.07481	1.23005
	AY037281	HIV-1	0.94306	0.891454	1.19209	0.972305	1.28397	1.31225	0.190912	1.15865	0.929936	1.05267	1.23898	0.811827	0.93937	0.867532	1.07953	1.12311	1.07967	0.821555	0.877165	1.16787	1.0937	0.991929	0.899543	0.852403	1.09333	1.05732	0.822904	1.05733	0.969862	1.01531	0.969167	1.0649	0.895211	0.834872	1.28597	0.910402	0.954906	0.9555	1.24234	1.08092	0.985507	1.32746	1.07742	0.549449	0.882461	1.08462	1.22548
	AY037282	HIV-1	0.933534	0.914093	1.19607	0.96902	1.27552	1.27953	0.211647	1.16061	0.95235	1.04738	1.22294	0.804623	0.93957	0.867582	1.07139	1.12972	1.08747	0.841173	0.89574	1.11522	1.11559	0.987217	0.577661	0.884794	1.076	1.07052	0.807526	1.08906	1.00232	1.00395	0.940701	1.05395	0.910301	0.914145	1.23067	0.906232	0.94331	0.950835	1.35264	1.07725	0.998021	1.23934	1.06842	0.644723	0.882503	1.02708	1.24597
	AY037283	HIV-1	0.932005	0.918429	1.19253	0.974405	1.30111	1.28923	0.173058	1.14731	0.949509	0.997787	1.25928	0.810059	0.922155	0.902898	1.07569	1.12521	1.08312	0.818385	0.893636	1.14598	1.11263	0.958807	1.02539	0.822368	1.0828	1.04594	0.821012	1.08952	1.00752	0.993908	0.946761	1.04997	0.907788	0.787653	1.29864	0.919623	0.954468	0.998521	0.878906	1.10613	0.991827	1.22298	1.10971	0.611492	0.871167	1.11489	1.17089
	AY043173	HIV-1	0.942591	0.919236	1.16918	0.979413	1.31269	1.27157	0.206049	1.11328	0.939027	1.06871	1.22872	0.798946	0.909961	0.843846	1.10793	1.16074	1.10552	0.896322	0.872243	1.07212	1.0568	0.993852	0.669994	0.95908	1.07735	1.14107	0.817259	1.00149	1.02846	0.953949	0.933957	1.05739	0.852387	0.888023	1.26459	0.982426	0.935951	1.03508	1.19034	1.05658	1.0031	1.13302	1.14778	0.608766	0.889441	1.07335	1.07656
	AY043174	HIV-1	0.914287	0.917578	1.19602	0.998419	1.3075	1.30662	0.18052	1.12351	0.951258	1.04979	1.23256	0.791566	0.950405	0.841888	1.07442	1.12811	1.11349	0.842158	0.873414	1.10414	1.06812	1.0152	0.867806	0.877327	1.03271	1.11473	0.854121	1.05996	1.01759	0.912679	0.963303	1.0642	0.896702	0.920729	1.21915	0.934077	0.927972	1.03123	1.14461	1.08545	1.10142	0.921815	1.0031	0.877477	0.922652	1.11113	1.09065
	AY043175	HIV-1	0.948816	0.904898	1.17849	0.969618	1.30213	1.28293	0.175198	1.15642	0.943574	1.06509	1.2184	0.808056	0.908232	0.868057	1.11516	1.1339	1.09943	0.871267	0.891753	1.07236	1.06084	1.00098	0.570304	0.954416	1.04616	1.1405	0.815031	1.06585	0.987214	0.976072	0.944149	1.09016	0.82423	0.890222	1.27167	1.01432	0.960328	0.985207	1.14286	1.06427	1.09385	1.3766	1.04698	0.355282	0.912569	1.1113	1.12131
	AY043176	HIV-1	0.943176	0.914433	1.1661	0.983374	1.29779	1.27991	0.198214	1.14503	0.928417	1.08067	1.25307	0.780127	0.930566	0.829264	1.09747	1.14969	1.10561	0.834171	0.872749	1.12062	1.09123	0.99988	0.858035	0.853296	1.04542	1.07545	0.843995	1.0968	0.98692	0.95743	0.980223	1.06321	0.834624	0.852392	1.26255	1.03435	0.961255	0.976385	0.965753	1.10156	1.08657	1.00083	1.10493	0.642984	0.830948	1.24446	1.12747
	AY046058	HIV-1	0.930906	0.894157	1.1961	0.985588	1.30792	1.28932	0.212669	1.11204	0.947288	1.07142	1.22768	0.783413	0.92425	0.86878	1.05311	1.17433	1.07344	0.802732	0.906239	1.15395	1.08513	0.93549	0.853914	0.918301	1.09753	1.03671	0.817341	1.08351	0.986033	0.964382	1.01776	1.02547	0.912009	0.905104	1.255	0.874645	0.929707	1.11064	0.726945	1.09289	1.09912	1.14395	1.04176	0.585396	0.981105	1.09266	1.1243
	AY049708	HIV-1	0.930843	0.920864	1.19738	0.963926	1.26728	1.27195	0.203818	1.20394	0.955098	1.09321	1.19249	0.794977	0.950311	0.816761	1.09723	1.11845	1.11747	0.822633	0.851222	1.14568	1.07695	1.04565	0.893845	0.849965	1.03854	1.10333	0.871907	1.01884	0.970667	1.00897	0.965505	1.07345	0.862083	0.938584	1.28346	0.886171	1.00074	0.99653	0.817665	1.03456	1.31145	1.29112	0.775779	0.438515	0.891696	1.03572	1.13849
	AY049709	HIV-1	0.933164	0.919831	1.20228	0.956057	1.26717	1.27289	0.196793	1.20938	0.959778	1.09566	1.17844	0.801691	0.942496	0.816615	1.10749	1.11966	1.12073	0.834492	0.861645	1.11781	1.07234	1.06084	0.930663	0.839525	1.03272	1.10651	0.861912	1.03916	0.982391	0.996834	0.96745	1.06196	0.857813	0.936723	1.28368	0.892937	0.987414	0.966122	0.852973	1.07447	1.20216	1.34486	0.866203	0.450961	0.901271	1.05087	1.15092
	AY049710	HIV-1	0.929834	0.921242	1.19987	0.962553	1.26888	1.27808	0.20072	1.20017	0.956327	1.09076	1.18958	0.797554	0.948919	0.813288	1.1	1.12079	1.11581	0.827907	0.850687	1.14645	1.074	1.04525	0.905611	0.851969	1.0385	1.10149	0.868132	1.02644	0.971134	1.0044	0.965462	1.07542	0.861011	0.933962	1.28162	0.892351	0.997561	0.981615	0.82298	1.0512	1.28961	1.30872	0.787631	0.443336	0.888641	1.04074	1.13789
	AY049711	HIV-1	0.929476	0.924003	1.19499	0.965872	1.27029	1.27434	0.203151	1.19944	0.953952	1.08699	1.19885	0.794267	0.950866	0.815619	1.09625	1.11956	1.12052	0.816399	0.842919	1.1575	1.07198	1.03779	0.930956	0.857392	1.04977	1.09869	0.867924	1.01041	0.971579	1.01836	0.965028	1.06727	0.862297	0.931068	1.28552	0.888747	1.00038	0.987168	0.814587	1.04363	1.27745	1.36427	0.770591	0.439123	0.880976	1.03765	1.1406
	AY074891	HIV-1	0.933973	0.932678	1.19673	0.946114	1.27483	1.28617	0.214291	1.18274	0.955609	1.04822	1.20358	0.810191	0.936331	0.827347	1.08649	1.14841	1.08653	0.902013	0.853999	1.14126	1.07031	1.03008	0.717058	0.908475	1.0595	1.08534	0.832438	1.0704	1.02017	0.917358	0.903056	1.12199	0.854252	0.89078	1.29164	0.915926	0.939029	1.04928	1.16364	1.02366	0.944799	1.298	1.1151	0.608063	0.933431	1.03355	1.17754
	AY082968	HIV-1	0.943843	0.873282	1.19763	0.978309	1.27784	1.32174	0.195981	1.16419	0.933086	1.06313	1.22301	0.817059	0.942811	0.883379	1.07373	1.10463	1.10115	0.823214	0.877856	1.12848	1.05306	1.08816	0.562594	0.904892	1.05849	1.09944	0.846745	1.03722	0.998052	1.09253	0.943755	1.00545	0.900955	0.925848	1.25833	0.86501	0.965551	0.871944	1.4726	1.09121	1.01257	1.02525	1.07063	0.835079	0.933739	1.06691	1.16699
	AY093603	HIV-1	0.937538	0.898976	1.19863	0.967769	1.3197	1.30245	0.157031	1.14718	0.937443	1.0634	1.23035	0.805722	0.921618	0.864106	1.07787	1.14958	1.06243	0.8373	0.890691	1.16376	1.06987	1.05228	0.797895	0.850535	1.0727	1.03096	0.85687	1.06443	1.0129	0.93235	0.968688	1.05618	0.891199	0.906512	1.27697	0.871206	0.917278	1.02291	1.01692	1.13497	0.918185	0.958095	1.19106	0.885218	0.937185	1.06484	1.14733
	AY093604	HIV-1	0.949671	0.910895	1.17193	0.969351	1.29471	1.2821	0.181696	1.17109	0.92183	1.03594	1.25277	0.827865	0.931087	0.883454	1.0973	1.10059	1.08635	0.856531	0.847211	1.16757	1.05122	1.02198	0.897261	0.904008	1.052	1.04584	0.864885	1.07924	1.0619	0.95716	0.950842	0.995839	0.870442	0.875956	1.31638	0.890043	0.912365	1.08676	1.12222	1.06415	1.01961	0.816988	1.0503	1.06487	0.913883	1.01346	1.16019
	AY093605	HIV-1	0.950735	0.879813	1.17516	0.983729	1.28792	1.27197	0.216911	1.1645	0.947748	1.04535	1.21591	0.816873	0.910192	0.924748	1.10011	1.09835	1.06682	0.865013	0.864879	1.1697	1.07293	1.01334	0.953818	0.869284	1.07736	0.995744	0.875774	1.05436	1.05343	0.979021	0.914114	1.04039	0.864262	0.884628	1.27485	0.928903	0.920924	1.10712	0.814288	1.07121	1.13337	0.990816	0.980097	0.796636	0.862778	1.0785	1.13858
	AY118165	HIV-1	0.951131	0.91279	1.16296	0.971477	1.28636	1.26119	0.219725	1.17688	0.931388	1.09068	1.21955	0.801762	0.929783	0.83856	1.10869	1.12206	1.10176	0.85026	0.868645	1.11924	1.06296	1.01814	0.836675	0.90505	1.03598	1.09287	0.858032	1.06765	1.07285	0.899985	0.934951	1.03213	0.877217	0.91216	1.21924	0.975683	1.02141	0.991245	0.712104	1.02771	1.03387	1.14013	1.06349	0.679593	0.801115	1.22646	1.1653
	AY118166	HIV-1	0.924525	0.919868	1.20298	0.96994	1.29158	1.27894	0.198622	1.16255	0.957006	1.07413	1.19817	0.794517	0.934848	0.821804	1.10076	1.1427	1.09724	0.862274	0.888251	1.10395	1.0564	1.01887	0.785063	0.918485	1.05965	1.11005	0.833569	1.03297	1.0153	0.91679	0.996286	1.03409	0.846373	0.8959	1.26011	0.97222	0.957842	1.05241	0.979077	1.03497	1.01871	0.960046	1.19542	0.683714	0.867616	1.09057	1.19913
	AY125894	HIV-1	0.936917	0.892533	1.18359	0.990027	1.28603	1.3124	0.192831	1.15464	0.951027	1.04835	1.23298	0.791987	0.931297	0.879868	1.08075	1.11979	1.07187	0.870278	0.892191	1.11899	1.0667	0.956517	0.954416	0.927947	1.05348	1.04703	0.880776	1.04616	1.02151	1.00557	0.971074	0.997394	0.910065	0.913443	1.31952	0.788967	0.950085	0.960617	1.11015	1.10859	1.01786	1.23535	1.00137	0.719103	0.904269	1.10789	1.11474
	AY158533	HIV-1	0.94331	0.90996	1.18641	0.96133	1.3134	1.27023	0.208274	1.13373	0.94989	1.07383	1.19407	0.811164	0.904124	0.857714	1.09783	1.16497	1.05213	0.869308	0.929315	1.10741	1.07032	1.01653	0.622565	0.925495	1.03362	1.05347	0.882686	1.07078	1.03286	0.892995	0.97093	1.04932	0.919066	0.871012	1.19732	0.961268	0.969932	1.01908	0.889378	1.06368	1.04369	1.19232	0.992822	0.728905	0.852531	1.20357	1.13781
	AY158534	HIV-1	0.950106	0.910285	1.18332	0.954445	1.29162	1.28094	0.208037	1.15832	0.939998	1.09086	1.20509	0.801714	0.916714	0.826538	1.10289	1.16411	1.0795	0.908524	0.881162	1.09908	1.0496	0.998764	0.656791	0.976742	1.05487	1.09391	0.852493	1.03644	1.01206	0.961402	0.945132	1.06278	0.887768	0.845347	1.23982	0.977881	1.00122	0.968457	1.02923	1.01975	1.04758	1.07429	1.06303	0.726496	0.864632	1.11147	1.15716
	AY158535	HIV-1	0.92744	0.936811	1.17681	0.982297	1.31608	1.23568	0.204741	1.1373	0.935806	1.06738	1.23939	0.797985	0.941425	0.85007	1.07249	1.13756	1.09744	0.862155	0.888903	1.09121	1.03054	1.04657	0.772139	0.945477	1.03568	1.0965	0.845295	1.08797	1.06302	0.885924	0.936918	1.04309	0.862285	0.90075	1.28613	0.925305	0.987088	0.99971	0.747952	1.07327	1.08216	1.22667	1.00274	0.601884	0.823238	1.14409	1.19923
	AY167123	HIV-1	0.930391	0.899049	1.21457	0.960127	1.28731	1.2698	0.212452	1.17842	0.954847	1.07762	1.18218	0.809382	0.930821	0.861367	1.08677	1.12999	1.08873	0.8279	0.901128	1.12762	1.0679	1.03327	0.933677	0.863518	1.05549	1.1064	0.817387	1.07392	0.961736	1.05893	0.950952	1.06662	0.891389	0.960735	1.22729	0.885693	0.99963	0.916271	0.956943	1.08213	1.12527	1.06496	1.01112	0.674514	0.919587	1.09964	1.0868
	AY169802	HIV-1	0.921175	0.9414	1.19314	0.964518	1.27346	1.3073	0.188476	1.18183	0.959591	0.999419	1.22475	0.823235	0.942472	0.845318	1.12166	1.0925	0.996372	1.00342	0.990412	1.02139	1.13339	0.997285	0.861786	0.800217	1.06572	0.967554	0.890853	1.09226	0.913348	0.980913	1.04499	1.08148	0.924236	0.819025	1.2488	0.939831	0.835535	1.02896	1.04715	1.25944	0.691731	1.22555	1.48412	0.508422	0.982199	1.1657	1.05418
	AY169803	HIV-1	0.936256	0.909139	1.19855	0.965814	1.26576	1.3481	0.186379	1.14978	0.955236	1.00338	1.21125	0.848719	0.943988	0.852193	1.11706	1.08448	1.02137	1.00458	0.931698	1.06517	1.11662	1.02827	0.798964	0.808957	1.0544	0.983526	0.898177	1.07292	0.927	0.981536	1.00086	1.12764	0.887141	0.821376	1.30098	0.91405	0.836314	1.01122	1.29353	1.21717	0.840451	1.20899	1.34763	0.582273	1.0156	1.08499	1.03086
	AY169804	HIV-1	0.92923	0.918152	1.18769	0.978418	1.28076	1.28242	0.185287	1.18787	0.948339	1.04573	1.22207	0.808468	0.939887	0.855809	1.13395	1.07434	1.03246	0.940694	0.958002	1.05961	1.11252	0.919823	0.915482	0.890609	1.08287	1.01458	0.849805	1.07963	0.934905	1.01615	1.01356	1.07269	0.958928	0.812665	1.23794	0.895319	0.886596	0.987974	0.935177	1.21214	0.966917	1.2902	1.09728	0.613637	0.91048	1.10436	1.10894
	AY169805	HIV-1	0.923744	0.892331	1.19664	1.00439	1.25618	1.35486	0.177102	1.16049	0.964615	1.01454	1.23196	0.799453	0.951672	0.856235	1.13203	1.05955	1.05229	0.867969	0.952652	1.0788	1.09242	0.986606	0.713554	0.905394	1.057	0.946257	0.912237	1.08015	0.933935	1.09021	0.966287	1.08089	0.909039	0.865585	1.25185	0.915513	0.878664	1.07294	1.25419	1.10181	0.742593	1.4465	1.29065	0.569872	1.01193	0.981608	1.06165
	AY169806	HIV-1	0.939288	0.922499	1.18503	0.967636	1.26637	1.31305	0.190542	1.15691	0.937059	1.04163	1.23544	0.824705	0.945676	0.817584	1.13265	1.09801	1.04703	0.915259	0.958146	1.04451	1.11302	1.04482	0.806216	0.795976	1.05548	1.0677	0.916961	0.957064	0.937055	0.97018	0.987598	1.11215	0.914815	0.791369	1.31733	0.900013	0.847477	1.02357	0.882095	1.25095	0.952428	1.11194	1.20265	0.65586	0.933123	1.11954	1.10112
	AY169807	HIV-1	0.941527	0.904146	1.18845	0.976006	1.25557	1.3194	0.196559	1.16145	0.947391	1.02619	1.21916	0.834735	0.939406	0.86508	1.12626	1.07929	1.02734	0.886944	0.970131	1.0801	1.08431	0.989766	0.876434	0.888523	1.05352	0.969471	0.917358	1.05544	0.963625	1.0437	0.952514	1.07429	0.925137	0.833649	1.24785	0.9306	0.881398	1.03	1.02166	1.16121	0.912467	1.3827	1.09706	0.628467	0.970553	1.07424	1.04229
	AY169808	HIV-1	0.925595	0.930704	1.17612	0.983572	1.23929	1.33272	0.202607	1.18928	0.976625	0.990524	1.22539	0.810905	0.94317	0.849869	1.14245	1.06722	1.01806	1.00072	0.958771	1.03583	1.06486	1.07522	0.968667	0.827344	1.07128	0.928689	0.905151	1.09453	0.915298	0.987773	1.01343	1.11687	0.925278	0.817101	1.25801	0.9545	0.861317	1.0179	0.998224	1.22647	0.639083	1.54454	1.37254	0.55402	0.977013	1.09698	1.06351
	AY169809	HIV-1	0.950809	0.889903	1.19214	0.96372	1.25117	1.38145	0.192999	1.15599	0.939146	1.01141	1.2112	0.858225	0.931456	0.844863	1.14154	1.08298	1.01795	0.995506	0.939044	1.05914	1.05913	0.989803	0.883674	0.927662	1.05706	0.989823	0.913592	1.04452	0.931113	1.06043	0.939555	1.13643	0.885077	0.843763	1.28579	0.910786	0.900713	1.01292	1.08838	1.14256	0.723157	1.48658	1.21819	0.674091	0.998822	1.06755	1.10841
	AY169810	HIV-1	0.948427	0.898197	1.17871	0.975926	1.25059	1.32368	0.201041	1.18628	0.939346	1.02506	1.22455	0.831933	0.938656	0.865876	1.13711	1.06596	1.02935	0.961478	0.903288	1.1095	1.04459	1.09136	1.11904	0.816281	1.04325	0.945781	0.926025	1.1071	0.917989	0.96768	1.01529	1.11937	0.907802	0.801527	1.333	0.870994	0.879812	1.07268	0.904103	1.15334	0.92243	1.23235	1.15721	0.673049	0.981379	1.1384	1.0181
	AY169811	HIV-1	0.935352	0.882087	1.16626	1.02389	1.29061	1.36477	0.202575	1.08212	0.948233	1.0306	1.23035	0.811608	0.918409	0.853	1.14479	1.099	1.00558	0.931426	0.965327	1.08454	1.17521	0.988769	0.786864	0.714601	1.0429	0.982629	0.932503	1.04618	0.9343	1.07935	0.966241	1.08002	0.920378	0.901914	1.25172	0.881565	0.887292	1.03411	0.948294	1.20192	0.805172	1.38796	1.19937	0.637107	1.03336	1.09189	1.05224
	AY169812	HIV-1	0.933849	0.916665	1.16757	0.991918	1.26547	1.35213	0.196937	1.13875	0.969925	0.994784	1.20619	0.840247	0.931332	0.842514	1.1717	1.05672	1.05963	0.955063	0.900781	1.06839	1.10225	1.01344	0.946859	0.807881	1.07595	0.901396	0.907469	1.09873	0.9293	0.954059	1.02993	1.11307	0.872816	0.861525	1.32077	0.903919	0.889493	1.01571	0.980242	1.19092	0.783008	1.40249	1.16805	0.763615	1.06985	1.15601	0.998682
	AY169813	HIV-1	0.95447	0.888736	1.17095	0.979549	1.26818	1.35548	0.187307	1.13236	0.935213	1.00417	1.24794	0.846199	0.925505	0.892242	1.11715	1.08647	1.05196	0.984102	0.914778	1.03904	1.11307	1.03199	0.99399	0.772282	1.08976	0.899397	0.87999	1.11685	0.923189	0.966949	0.990208	1.14175	0.905415	0.718644	1.32743	0.935424	0.816362	1.10768	1.08726	1.21123	0.739246	1.39039	1.18695	0.807829	0.9576	1.14628	1.03057
	AY169815	HIV-1	0.944945	0.916268	1.16821	0.976842	1.29133	1.2984	0.187542	1.15065	0.936112	1.00272	1.24265	0.838551	0.911534	0.883871	1.14905	1.08576	1.04486	1.01834	0.893446	1.06319	1.08672	1.05549	1.13744	0.763459	1.0467	0.97731	0.915904	1.06541	0.945331	0.923549	0.977107	1.15629	0.895681	0.865574	1.28178	0.894535	0.871094	0.97324	1.0007	1.25966	0.755469	1.22378	1.32041	0.727126	0.996934	1.09017	1.0638
	AY169816	HIV-1	0.927103	0.916432	1.1829	0.980926	1.28599	1.31884	0.185414	1.15466	0.948114	1.03585	1.2096	0.831107	0.93181	0.827459	1.16187	1.08768	1.01865	0.99286	0.924507	1.0719	1.09937	1.06998	0.736501	0.790546	1.02949	0.953258	0.92917	1.10789	0.880822	0.974402	1.00732	1.17697	0.895176	0.868703	1.31172	0.862086	0.90017	0.955122	1.2601	1.16438	0.830539	1.25558	1.20238	0.736198	1.02489	1.11964	1.03167
	AY173951	HIV-1	0.949587	0.90266	1.18641	0.955774	1.27672	1.27791	0.216172	1.18314	0.947349	1.08086	1.2045	0.800555	0.921144	0.852893	1.08959	1.14613	1.09183	0.791851	0.903639	1.1334	1.07695	0.993315	0.745943	0.920479	1.06507	1.06129	0.826032	1.09395	0.994654	0.991978	0.94259	1.07316	0.879766	0.950634	1.25884	0.883568	0.961027	0.944213	1.2562	1.06531	1.03059	1.03319	1.25875	0.481375	0.909282	1.14012	1.11703
	AY173952	HIV-1	0.933385	0.915007	1.20747	0.952608	1.30092	1.29851	0.205253	1.13128	0.96212	1.05258	1.19436	0.811392	0.911191	0.845635	1.08186	1.17617	1.09743	0.843705	0.874354	1.13525	1.08881	1.02558	0.737277	0.862615	1.08709	1.07227	0.77693	1.11152	0.995512	1.02094	0.933673	1.0612	0.884163	0.915493	1.25729	0.897496	0.967663	0.902716	1.28834	1.09229	1.03331	1.17474	0.98558	0.779619	0.843432	1.14054	1.1766
	AY173953	HIV-1	0.94663	0.934942	1.18677	0.934656	1.29144	1.25693	0.228883	1.16568	0.951958	1.04038	1.1958	0.832162	0.90823	0.857873	1.09299	1.15912	1.07951	0.870705	0.914953	1.08993	1.07174	0.971883	0.876423	0.921093	1.04693	1.0925	0.830651	1.08706	0.986058	1.04495	0.949749	1.04522	0.892002	0.921235	1.21897	0.936425	0.978916	0.953223	1.13034	1.0502	1.15871	0.931108	0.941405	0.864711	0.866057	1.11759	1.17266
	AY173954	HIV-1	0.922662	0.899637	1.22072	0.964862	1.3084	1.27625	0.19951	1.14886	0.945195	1.1183	1.16546	0.816119	0.938672	0.822644	1.09368	1.1393	1.0884	0.851269	0.887965	1.12389	1.0937	0.971597	0.769904	0.897271	1.03219	1.0975	0.798838	1.1348	0.957144	1.06936	0.968021	1.05493	0.890005	0.888487	1.22037	0.946269	0.91261	0.981616	1.17569	1.14724	1.15704	1.20756	0.987103	0.507749	0.845381	1.09528	1.19374
	AY173955	HIV-1	0.942624	0.861437	1.21587	0.964313	1.29393	1.29557	0.203618	1.1543	0.937444	1.12794	1.18236	0.813955	0.934348	0.86287	1.06204	1.14134	1.07824	0.831086	0.891316	1.13214	1.08272	1.04625	0.718656	0.858872	1.0575	1.10299	0.80317	1.0894	0.987368	1.01688	0.875424	1.13813	0.836001	0.945595	1.27256	0.925273	0.95543	1.00732	1.12032	1.05377	1.04885	1.01591	1.29816	0.43093	0.857837	1.0659	1.23315
	AY173956	HIV-1	0.930741	0.938216	1.20599	0.938707	1.31915	1.27395	0.188816	1.13666	0.946076	1.03716	1.20128	0.84178	0.919266	0.832601	1.09515	1.16349	1.1046	0.885754	0.870941	1.10296	1.03632	1.03092	0.750081	0.946768	1.10028	1.03283	0.79603	1.08788	0.97379	1.03953	0.961201	1.05205	0.853257	0.874182	1.28999	0.936398	0.983588	0.947365	1.13043	1.059	0.991798	1.00282	1.07971	0.898046	0.853049	1.05749	1.19443
	AY173957	HIV-1	0.942778	0.905062	1.20016	0.953351	1.27804	1.24545	0.217937	1.20081	0.934601	1.06148	1.2306	0.805882	0.936503	0.888044	1.06048	1.12525	1.06542	0.82148	0.92719	1.12763	1.10067	0.950744	0.869478	0.895175	1.06983	1.08259	0.827549	1.05501	0.999311	0.983668	0.974475	1.04195	0.894383	0.860913	1.24856	0.939016	0.947366	0.997181	1.04725	1.08683	1.19283	1.16732	1.03818	0.398465	0.92049	1.03068	1.12659
	AY173958	HIV-1	0.951061	0.902399	1.18043	0.960221	1.2874	1.25434	0.207122	1.19431	0.942287	1.04596	1.2416	0.796975	0.915299	0.897853	1.08489	1.12396	1.06366	0.815749	0.91841	1.14975	1.11319	0.976178	0.811826	0.862731	1.07553	1.07093	0.830579	1.06452	0.949496	1.01451	1.00049	1.05314	0.901375	0.866941	1.27423	0.886014	0.944627	0.974971	1.17465	1.07905	1.22172	1.00619	1.08567	0.425655	0.958696	1.01976	1.12071
	AY180905	HIV-1	0.924482	0.908317	1.21462	0.960465	1.29308	1.29453	0.215836	1.14816	0.960515	1.06878	1.18286	0.8097	0.934018	0.840463	1.07136	1.15572	1.06982	0.901925	0.865375	1.15102	1.08165	1.02914	0.627135	0.904133	1.06613	1.07523	0.793585	1.12448	0.966656	1.09937	0.92995	1.05759	0.907412	0.859999	1.2479	0.905955	0.997739	0.903873	1.05957	1.08021	1.08145	1.21921	1.04823	0.536865	0.90881	1.0924	1.12504
	AY227107	HIV-1	0.93636	0.925311	1.20535	0.945244	1.31391	1.28308	0.173324	1.13993	0.921812	1.03182	1.23744	0.846928	0.939626	0.86376	1.06084	1.14611	1.06537	0.879123	0.912507	1.10723	1.05067	1.01693	1.00859	0.884763	1.06294	0.999104	0.827717	1.16104	0.961698	0.986713	0.998774	1.06224	0.880607	0.870968	1.28601	0.90556	0.950974	1.00594	0.691584	1.14076	1.1965	1.37598	1.06555	0.168895	0.938306	1.05062	1.15836
	AY253303	HIV-1	0.936657	0.905856	1.17022	0.996961	1.32573	1.28449	0.165465	1.13186	0.922269	1.07828	1.26354	0.785631	0.93246	0.848894	1.09079	1.13117	1.095	0.885333	0.829971	1.14784	1.0398	1.06629	0.753452	0.902572	1.04867	1.07996	0.852428	1.07329	1.013	0.922307	0.939966	1.092	0.872053	0.92212	1.30545	0.870639	0.9875	1.00592	0.893567	1.03551	1.2334	1.15315	0.944899	0.477732	0.907319	1.14434	1.10662
	AY253304	HIV-1	0.918243	0.925136	1.18909	0.989986	1.3124	1.27647	0.172776	1.1603	0.96451	1.04488	1.20133	0.808203	0.930197	0.86068	1.11447	1.09803	1.07191	0.826273	0.882086	1.16832	1.07133	1.04498	0.798542	0.861569	1.035	1.06962	0.863876	1.07849	1.04583	0.896647	0.918298	1.09011	0.883865	0.965122	1.23649	0.897514	0.953276	1.02186	0.935001	1.0783	0.99122	1.2301	1.10665	0.616667	0.886685	1.05481	1.1701
	AY253305	HIV-1	0.926123	0.904506	1.18954	0.994348	1.33352	1.27828	0.142555	1.1503	0.93765	1.05271	1.23777	0.807709	0.925531	0.881698	1.10925	1.09644	1.07357	0.843714	0.884156	1.14736	1.09053	1.03245	0.758893	0.832086	1.05509	1.08197	0.83729	1.07716	1.00563	0.969198	0.938306	1.08026	0.906106	0.905093	1.31916	0.804042	0.921753	0.973499	1.03041	1.16728	0.957319	1.14694	1.11218	0.747385	0.978833	1.10083	1.12727
	AY253307	HIV-1	0.921004	0.946561	1.19081	0.963131	1.29077	1.27108	0.189614	1.19827	0.960413	1.047	1.20062	0.811307	0.949091	0.828655	1.09158	1.11317	1.10785	0.837979	0.883358	1.11064	1.0474	1.06685	0.800521	0.896735	1.06512	1.07355	0.856293	1.03239	1.01437	0.976362	0.965251	1.03256	0.885753	0.910501	1.24472	0.917125	0.958384	1.0542	1.06582	1.0176	1.07965	0.808703	1.19657	0.720271	0.887132	1.08737	1.14831
	AY253308	HIV-1	0.930828	0.905048	1.19036	0.983909	1.33336	1.30323	0.173676	1.09634	0.943084	1.08837	1.20625	0.810926	0.925788	0.837484	1.0841	1.15416	1.07439	0.856502	0.88453	1.12997	1.07042	1.06384	0.69856	0.848251	1.0032	1.1018	0.895065	1.05661	0.979702	0.901266	1.00538	1.07455	0.841562	0.938582	1.29962	0.905735	0.964939	0.978403	0.686321	1.14387	1.05346	1.18706	0.814689	1.00177	0.959326	1.08778	1.07914
	AY253309	HIV-1	0.933767	0.926824	1.1948	0.959885	1.29755	1.26158	0.183076	1.17415	0.933803	1.06567	1.22814	0.813558	0.944425	0.843281	1.08112	1.1282	1.07419	0.857374	0.879106	1.15117	1.06172	1.02165	0.659275	0.925287	1.06836	1.06601	0.838207	1.06275	0.990091	0.957652	0.995454	1.04569	0.902709	0.993324	1.24109	0.840531	0.956649	1.01184	0.941822	1.07905	0.916087	1.1946	1.07811	0.830473	0.980109	1.05938	1.09136
	AY253310	HIV-1	0.925011	0.917122	1.19881	0.97318	1.30654	1.26305	0.20246	1.15363	0.945067	1.065	1.19968	0.827074	0.948262	0.865961	1.0676	1.11225	1.08132	0.880559	0.875462	1.12371	1.10554	0.957868	0.694934	0.897539	1.03827	1.07013	0.859856	1.07741	0.952464	0.953463	1.01151	1.08382	0.873593	0.934889	1.24544	0.919196	0.963307	0.974242	1.20819	1.05011	0.833064	1.43286	1.00023	0.886497	0.912581	1.09652	1.0948
	AY253311	HIV-1	0.940832	0.938543	1.18963	0.946398	1.30719	1.23665	0.183924	1.16861	0.951972	1.06175	1.2169	0.80342	0.90893	0.852292	1.09439	1.16389	1.09988	0.839722	0.905272	1.0857	1.09025	0.978227	0.790754	0.886543	1.06917	1.05067	0.831097	1.08191	1.01406	1.04738	0.92993	1.02611	0.886628	0.967122	1.23376	0.901939	0.917486	0.959932	0.844432	1.21056	1.12609	1.14746	1.00733	0.590786	0.847895	1.01336	1.18969
	AY253312	HIV-1	0.924442	0.939425	1.18424	0.973757	1.32687	1.27707	0.159372	1.14906	0.940118	1.07239	1.22525	0.795554	0.929625	0.799606	1.11943	1.14865	1.07172	0.874221	0.881841	1.14121	1.04358	1.02297	0.936991	0.907377	1.02016	1.0872	0.866476	1.09099	0.971495	0.935673	0.986544	1.08903	0.867317	0.928085	1.27338	0.902175	0.937983	1.09066	0.905583	1.04426	1.1827	1.25817	0.923701	0.487404	0.88663	1.02635	1.1146
	AY253313	HIV-1	0.940577	0.910892	1.18512	0.970454	1.31754	1.27462	0.168383	1.14839	0.94235	1.07765	1.21398	0.810095	0.916769	0.855373	1.10293	1.13616	1.10093	0.82051	0.869471	1.13624	1.03224	1.06517	0.746528	0.92354	1.04267	1.05792	0.858288	1.08399	1.03107	0.872856	0.96687	1.06775	0.872717	0.915975	1.27596	0.906681	0.975589	1.00721	0.764736	1.07615	1.10646	1.26632	0.985754	0.549868	0.825857	1.14544	1.19424
	AY253314	HIV-1	0.93552	0.919272	1.17612	0.979491	1.33142	1.24094	0.181464	1.15275	0.935639	1.06441	1.22348	0.813164	0.912772	0.871874	1.11783	1.11483	1.10481	0.885519	0.847042	1.12007	1.08684	0.982781	0.896104	0.868584	1.06114	1.03885	0.860843	1.07103	0.968341	1.02107	0.967971	1.06604	0.901222	0.87436	1.30304	0.854374	0.931472	0.954861	0.957711	1.17492	1.05652	1.11655	1.01764	0.7443	0.913137	1.07621	1.21219
	AY253315	HIV-1	0.915992	0.924279	1.19926	0.984878	1.32988	1.30683	0.143488	1.13373	0.946782	1.04304	1.24946	0.78741	0.937041	0.838487	1.07512	1.14802	1.06503	0.875505	0.870915	1.16027	1.07427	0.997778	0.739806	0.893932	1.05166	1.09812	0.870948	1.01504	0.988263	0.928974	0.949928	1.10862	0.862352	0.95534	1.31083	0.838496	0.960179	0.961921	0.929062	1.12086	1.16667	1.0582	0.906149	0.769231	0.904561	1.1765	1.22233
	AY253316	HIV-1	0.947813	0.909594	1.16716	0.978016	1.28964	1.25855	0.191903	1.18588	0.942607	1.07633	1.22769	0.792779	0.923605	0.86786	1.10515	1.11425	1.03809	0.870533	0.89671	1.16409	1.08305	1.04975	0.737667	0.855446	1.06002	1.09733	0.846743	1.03351	0.97587	0.991773	0.993335	1.0471	0.87484	0.890813	1.30832	0.885602	0.997922	0.871356	1.00212	1.10911	0.963066	1.48425	0.992837	0.575063	0.886809	1.27332	1.14438
	AY253317	HIV-1	0.929474	0.916568	1.18832	0.978336	1.31167	1.24998	0.186062	1.17286	0.929309	1.11098	1.21872	0.791423	0.945866	0.818956	1.0973	1.12523	1.0971	0.844967	0.855978	1.15335	1.03866	1.03607	0.826622	0.928281	1.04098	1.10714	0.850495	1.05134	1.0536	0.944166	0.899094	1.06698	0.851526	0.911394	1.28523	0.921878	0.959122	1.06276	0.859219	1.04629	0.986928	1.26418	1.04109	0.662436	0.885019	1.16301	1.09903
	AY253318	HIV-1	0.940304	0.910702	1.17559	0.980433	1.3217	1.28349	0.191694	1.11467	0.943686	1.07075	1.23068	0.793441	0.904691	0.84818	1.1053	1.15878	1.0711	0.923732	0.877381	1.10081	1.06739	0.995073	0.960352	0.887636	1.06253	1.1079	0.838451	1.03168	0.985718	1.01643	0.969721	1.03855	0.928382	0.812386	1.26049	0.916887	0.940488	1.05948	0.885879	1.07034	1.05317	1.28944	0.977171	0.634377	0.956792	1.0683	1.11599
	AY253319	HIV-1	0.935729	0.893537	1.19368	0.979472	1.34928	1.25079	0.17033	1.13123	0.910895	1.09498	1.23512	0.817362	0.927477	0.874663	1.07993	1.12804	1.1155	0.853306	0.844068	1.13045	1.08902	1.02092	0.833907	0.836309	1.06234	1.07955	0.860599	1.03081	1.01236	0.864562	0.989493	1.07861	0.890799	0.886717	1.27473	0.889408	0.937999	1.00877	0.945153	1.12148	1.25108	1.32879	0.695157	0.697097	0.874766	1.16482	1.13205
	AY253320	HIV-1	0.934817	0.927235	1.16346	0.990875	1.26979	1.33873	0.192825	1.15062	0.956305	1.05355	1.22415	0.792549	0.946404	0.801855	1.11303	1.12025	1.1046	0.768188	0.879741	1.15469	1.05264	0.991007	0.847139	0.938876	1.05672	1.16152	0.83435	0.992785	1.04417	0.864195	0.941793	1.07705	0.863946	0.98283	1.29692	0.853902	0.90764	1.07301	1.00683	1.10236	1.02673	1.27936	0.799865	0.988358	0.867933	1.1268	1.13027
	AY253321	HIV-1	0.919386	0.931689	1.1983	0.975963	1.33249	1.22309	0.17375	1.15484	0.953134	1.08322	1.20877	0.787333	0.918222	0.845714	1.10705	1.14479	1.11187	0.852698	0.865292	1.11549	1.05669	0.986719	0.87102	0.926124	1.0543	1.05769	0.863563	1.05237	1.00951	0.965816	0.973975	1.03461	0.839406	0.913725	1.27812	0.950135	0.989093	1.01926	0.940058	1.00507	1.03067	1.38804	0.927685	0.629964	0.924672	1.06481	1.09779
	AY253322	HIV-1	0.944287	0.932154	1.18478	0.944785	1.32502	1.25955	0.161701	1.17307	0.931454	1.09957	1.20184	0.815084	0.909532	0.798621	1.13856	1.15502	1.08526	0.911163	0.828675	1.16283	1.05569	1.05197	0.78825	0.88457	1.07687	1.05453	0.85742	1.0262	1.01736	0.982822	0.95942	1.03241	0.857298	0.851233	1.28664	0.959386	0.960247	1.01443	0.907647	1.07514	1.03536	1.12635	1.03801	0.738381	0.876352	1.0174	1.15673
	AY255823	HIV-1	0.936211	0.919442	1.1724	0.984505	1.30999	1.26401	0.184599	1.15729	0.931641	1.06479	1.25929	0.780146	0.92918	0.84984	1.0922	1.13713	1.08218	0.877717	0.890995	1.10381	1.05079	1.08367	0.82294	0.861368	1.03362	1.08354	0.866815	1.07422	0.992853	0.904953	0.952507	1.11873	0.882867	0.906769	1.2493	0.933147	0.974519	0.994719	0.837418	1.08056	1.02589	0.994101	1.01449	0.929952	0.889399	1.12667	1.18476
	AY255824	HIV-1	0.936187	0.926095	1.17394	0.977303	1.29043	1.31213	0.176668	1.15859	0.938103	1.05449	1.23328	0.811528	0.945283	0.82128	1.10488	1.11485	1.09601	0.900867	0.851619	1.11195	1.03995	1.0476	0.969749	0.890369	1.042	1.07419	0.860969	1.07039	1.01876	0.900183	0.976943	1.05736	0.87829	0.831387	1.27179	0.967583	1.00855	0.987883	0.618021	1.05698	0.820574	1.36715	1.22669	0.602861	0.857635	1.20875	1.16714
	AY255825	HIV-1	0.935425	0.911336	1.18269	0.983753	1.28554	1.30856	0.179281	1.15589	0.951955	1.07288	1.21709	0.79243	0.936443	0.830706	1.10374	1.12575	1.06989	0.884202	0.893417	1.10887	1.04603	1.10897	0.791656	0.853707	1.06875	1.1033	0.813522	1.05994	0.98049	0.943247	0.969332	1.09312	0.889684	0.881897	1.25108	0.939676	0.945853	0.961457	0.826853	1.16168	1.20369	0.924445	0.981992	0.707418	0.934671	1.03044	1.11269
	AY255826	HIV-1	0.937227	0.931941	1.15954	0.988574	1.29241	1.30729	0.176624	1.14053	0.948837	1.06526	1.23336	0.789921	0.927568	0.796929	1.14245	1.12927	1.08794	0.916896	0.858008	1.09785	1.07501	1.09023	0.685879	0.829768	1.03803	1.07851	0.87258	1.04965	1.00206	0.84962	0.966882	1.11797	0.847239	0.862328	1.33092	0.936848	0.957572	0.997905	1.08613	1.06689	1.03295	1.16629	1.19298	0.442924	0.885785	1.17277	1.11926
	AY262830	HIV-1	0.943023	0.928039	1.15842	0.981558	1.32181	1.26603	0.171384	1.1365	0.941966	1.04864	1.24286	0.806108	0.912042	0.867491	1.10976	1.12976	1.09544	0.812386	0.887756	1.11868	1.06121	1.03763	0.840874	0.87705	1.03798	1.15278	0.884629	0.963057	0.946374	0.97101	1.02112	1.06593	0.859579	0.949475	1.26392	0.933814	0.884626	1.00398	0.945924	1.22454	0.877173	1.04686	1.16067	0.931055	0.931921	1.20947	1.13204
	AY304496	HIV-1	0.941147	0.933749	1.17449	0.964565	1.28082	1.26114	0.187209	1.1962	0.940384	1.05542	1.22945	0.808667	0.936485	0.842842	1.11138	1.11025	1.06392	0.891464	0.881814	1.13774	1.09175	0.999642	0.766859	0.875482	1.08192	1.08743	0.831642	1.03106	0.972746	0.987686	0.974406	1.07084	0.930718	0.909206	1.203	0.920219	0.951097	0.970443	0.976069	1.10889	0.972961	1.39958	1.09625	0.485236	0.915505	1.04108	1.12355
	AY308760	HIV-1	0.92173	0.886071	1.22121	0.977412	1.32196	1.34705	0.168093	1.09573	0.955387	1.02754	1.21029	0.82648	0.920832	0.880081	1.0712	1.1491	1.08664	0.856716	0.886779	1.12164	1.05166	1.02062	0.903746	0.894132	1.10753	1.09057	0.760328	1.08531	0.958005	1.11198	0.944436	1.04267	0.889655	0.892663	1.25532	0.902032	0.980535	0.93362	1.08867	1.0883	1.25726	1.07039	0.89258	0.614663	0.908177	1.06471	1.17442
	AY308761	HIV-1	0.927407	0.884612	1.20524	0.990146	1.30195	1.35086	0.173251	1.1113	0.955519	1.05325	1.21191	0.810408	0.930515	0.85886	1.08197	1.13257	1.07381	0.828878	0.874092	1.16403	1.04068	1.05359	0.787507	0.906764	1.08004	1.11121	0.787812	1.06889	0.978485	1.05758	0.958111	1.03197	0.891368	0.870979	1.27872	0.895227	0.971945	0.962395	1.01158	1.08711	1.18473	1.2974	0.997134	0.349625	0.869728	0.994514	1.2554
	AY308762	HIV-1	0.922917	0.887624	1.20946	0.990598	1.30459	1.35283	0.175215	1.10992	0.957048	1.05129	1.21072	0.806817	0.929209	0.860043	1.08216	1.13263	1.0753	0.830276	0.875792	1.16425	1.04279	1.05137	0.775708	0.901608	1.08229	1.10301	0.7868	1.07232	0.972684	1.06139	0.970633	1.02871	0.896482	0.868652	1.26637	0.904058	0.97123	0.969403	0.993675	1.08767	1.16909	1.27869	0.978771	0.432995	0.861259	1.01256	1.24347
	AY314044	HIV-1	0.924338	0.930461	1.19591	0.970334	1.26771	1.28368	0.2284	1.16147	0.976257	1.03311	1.19538	0.801197	0.935827	0.853265	1.0831	1.13421	1.09499	0.854405	0.872801	1.13056	1.08921	0.935529	0.856423	0.926537	1.08576	1.10189	0.782965	1.06725	0.950012	1.06766	0.99512	1.03244	0.869859	0.939007	1.26773	0.896677	0.969743	1.04534	1.12943	0.987147	0.979498	1.33957	1.10557	0.525163	0.921224	1.06078	1.0504
	AY314045	HIV-1	0.924875	0.931652	1.19946	0.965021	1.27671	1.29678	0.209845	1.15489	0.973675	1.02532	1.20085	0.805585	0.930507	0.849016	1.08616	1.14374	1.08747	0.838258	0.885985	1.13856	1.0875	0.96283	0.743554	0.923277	1.07602	1.09927	0.795448	1.07142	0.959183	1.06927	0.982152	1.03211	0.855583	0.945095	1.27677	0.901535	0.974201	1.02308	1.16142	0.994954	1.06719	1.32902	1.02138	0.498681	0.909855	1.04065	1.07527
	AY314046	HIV-1	0.928456	0.929127	1.1911	0.970475	1.27216	1.28812	0.218229	1.15887	0.968008	1.02993	1.20944	0.802353	0.934634	0.855558	1.08328	1.13497	1.10024	0.835327	0.877441	1.12861	1.08381	0.939368	0.824811	0.936645	1.08161	1.10248	0.788399	1.07088	0.959209	1.05458	0.990071	1.03305	0.861294	0.967691	1.27166	0.886533	0.984361	1.02731	1.07385	0.989266	0.998207	1.34304	1.10586	0.482532	0.909472	1.04751	1.08645
	AY314047	HIV-1	0.923209	0.929406	1.19865	0.969652	1.27382	1.29781	0.220547	1.15052	0.97862	1.02834	1.19412	0.80161	0.930976	0.849262	1.08366	1.1449	1.0914	0.838943	0.892017	1.12307	1.08405	0.946038	0.780373	0.939773	1.07427	1.10307	0.792228	1.07498	0.954602	1.07729	0.982984	1.03283	0.849705	0.95554	1.27144	0.908917	0.981818	1.01905	1.16083	0.98293	1.04432	1.33184	1.05967	0.477242	0.923529	1.03476	1.06344
	AY314048	HIV-1	0.924955	0.932848	1.19458	0.967405	1.27616	1.2966	0.21172	1.16106	0.968439	1.0189	1.21684	0.800599	0.936958	0.854314	1.0731	1.14184	1.08426	0.84338	0.891269	1.13279	1.07473	0.953022	0.808643	0.943871	1.08451	1.09743	0.791178	1.07239	0.959121	1.05617	0.982371	1.03987	0.874372	0.943455	1.26669	0.885393	1.00626	0.995419	1.09557	0.973838	0.991359	1.32445	1.07522	0.566491	0.88913	1.08387	1.08859
	AY314049	HIV-1	0.927333	0.930543	1.19997	0.961161	1.27301	1.29378	0.207775	1.16617	0.97049	1.02556	1.20637	0.804909	0.933581	0.853853	1.07888	1.14221	1.08794	0.833128	0.894731	1.12961	1.08203	0.955065	0.753503	0.938639	1.07771	1.09503	0.794426	1.07629	0.958156	1.06928	0.974486	1.04129	0.853399	0.962351	1.27319	0.896505	0.984545	0.988125	1.23868	0.992711	1.11986	1.27852	1.0294	0.432921	0.906797	1.04639	1.07419
	AY314050	HIV-1	0.932553	0.927717	1.19892	0.956273	1.27215	1.2987	0.203118	1.16721	0.965546	1.02628	1.20383	0.815854	0.931506	0.854614	1.08568	1.13763	1.09796	0.82508	0.889592	1.12515	1.07747	0.95681	0.774745	0.940354	1.07702	1.09751	0.790582	1.07971	0.957663	1.06385	0.978122	1.04171	0.848743	0.976782	1.27305	0.894966	0.989977	1.0106	1.21118	0.969287	1.11659	1.16776	1.06021	0.510896	0.914916	1.03108	1.06896
	AY314051	HIV-1	0.927092	0.929326	1.19373	0.969236	1.26616	1.28011	0.231164	1.16323	0.97424	1.03625	1.19847	0.798538	0.934719	0.854556	1.081	1.13764	1.09515	0.861806	0.879608	1.11481	1.08117	0.921684	0.880443	0.948252	1.08483	1.09973	0.782149	1.07358	0.955504	1.06756	0.993392	1.02668	0.870246	0.940153	1.26583	0.899051	0.984532	1.02646	1.11957	0.979026	0.969061	1.25729	1.17133	0.521643	0.921191	1.05918	1.04337
	AY314052	HIV-1	0.932872	0.921391	1.18979	0.970271	1.26993	1.27703	0.228734	1.16209	0.964622	1.04526	1.20689	0.797809	0.933006	0.860807	1.07864	1.13842	1.09667	0.844386	0.875232	1.12869	1.07944	0.940953	0.86175	0.936903	1.07478	1.09236	0.802744	1.07133	0.961957	1.06035	0.988331	1.02728	0.859286	0.954583	1.27894	0.890477	0.990825	1.02422	0.982395	0.999119	1.02068	1.32656	1.09525	0.463411	0.910782	1.04244	1.07945
	AY314053	HIV-1	0.922956	0.935105	1.2038	0.960184	1.27216	1.29126	0.217544	1.16075	0.979448	1.02139	1.19242	0.807912	0.931172	0.851983	1.08146	1.14488	1.09331	0.850445	0.885124	1.12327	1.08672	0.949534	0.714576	0.945317	1.07238	1.09358	0.796163	1.08117	0.95249	1.08193	0.990241	1.02512	0.842908	0.955557	1.27668	0.910541	0.984302	1.02163	1.17796	0.973282	1.09156	1.28613	1.03212	0.478811	0.90583	1.04896	1.07262
	AY314054	HIV-1	0.930277	0.921102	1.1982	0.966139	1.27788	1.28828	0.216693	1.15157	0.965748	1.03326	1.20097	0.810719	0.92716	0.862248	1.08739	1.13922	1.08503	0.853808	0.894636	1.11803	1.06382	0.975893	0.868783	0.930376	1.10453	1.07966	0.778172	1.06247	0.960321	1.08122	0.982396	1.02225	0.879748	0.951045	1.25993	0.881806	0.996525	0.969142	1.06515	1.02117	0.966723	1.46086	1.06933	0.480804	0.887619	1.07126	1.1178
	AY314055	HIV-1	0.927456	0.917679	1.19571	0.975787	1.26957	1.30924	0.212387	1.15469	0.966551	1.02211	1.20584	0.81454	0.939953	0.866014	1.08393	1.11669	1.08203	0.859427	0.893776	1.11658	1.0734	0.961153	0.782566	0.94454	1.07582	1.09349	0.792578	1.08442	0.966075	1.02709	0.993082	1.03776	0.877719	0.93239	1.2679	0.889963	0.98913	1.01821	1.1375	0.976073	1.06142	1.31828	1.04755	0.486947	0.878931	1.10267	1.11536
	AY314056	HIV-1	0.928739	0.922131	1.20123	0.965626	1.28102	1.28702	0.207961	1.15245	0.965595	1.04514	1.20096	0.804014	0.929913	0.852184	1.08339	1.14601	1.09449	0.836024	0.879033	1.13531	1.07754	0.952266	0.833548	0.931325	1.09521	1.10539	0.773747	1.05911	0.967132	1.04175	0.988878	1.03086	0.873204	0.964968	1.26069	0.882011	0.998671	0.97963	1.18686	0.984491	1.04931	1.25275	1.03889	0.578929	0.887172	1.07383	1.09509
	AY314057	HIV-1	0.933868	0.926248	1.20376	0.949037	1.28369	1.29626	0.203223	1.15343	0.959164	1.02667	1.2076	0.818807	0.923916	0.854284	1.08031	1.15868	1.09527	0.847343	0.890762	1.1151	1.07085	0.959726	0.728357	0.956931	1.09773	1.08017	0.776821	1.08213	0.957393	1.08639	0.971726	1.03387	0.870073	0.985411	1.25616	0.871456	0.983457	0.997671	1.242	0.986475	1.11057	1.14045	1.0838	0.508091	0.915069	1.05272	1.12439
	AY314058	HIV-1	0.929187	0.932631	1.20424	0.9517	1.27506	1.30039	0.203902	1.16184	0.9657	1.01156	1.20984	0.818893	0.932249	0.857755	1.07547	1.14656	1.10051	0.852377	0.886854	1.10831	1.06429	0.969235	0.761489	0.955528	1.0855	1.0877	0.788934	1.07893	0.950528	1.09539	0.970992	1.03892	0.869676	0.996664	1.25431	0.866168	0.978456	0.96083	1.24044	1.0291	1.10312	1.15972	0.993708	0.650639	0.926953	1.10512	1.09164
	AY314059	HIV-1	0.930321	0.926368	1.20297	0.956249	1.27721	1.30669	0.20743	1.14947	0.961607	1.01587	1.20505	0.828324	0.934107	0.859953	1.07746	1.13844	1.09456	0.839447	0.894482	1.11504	1.06705	0.954784	0.795135	0.957448	1.09008	1.10142	0.786677	1.05821	0.957929	1.08721	0.966884	1.03829	0.867518	0.985097	1.26435	0.866867	0.974208	1.02187	1.22325	0.984204	1.09428	1.35887	0.98533	0.491629	0.912995	1.05177	1.11075
	AY314060	HIV-1	0.930724	0.928468	1.19714	0.960881	1.27664	1.29382	0.200991	1.16487	0.967215	1.02371	1.20623	0.812597	0.929174	0.859993	1.08773	1.13538	1.09826	0.836736	0.899523	1.10187	1.07251	0.960326	0.744403	0.950456	1.09257	1.09772	0.780932	1.06472	0.956267	1.05406	0.985408	1.04184	0.875018	0.948288	1.26296	0.889164	0.996888	0.970826	1.23184	0.988516	1.05307	1.18618	1.16639	0.445984	0.891735	1.09495	1.09226
	AY314061	HIV-1	0.927168	0.9278	1.19907	0.964571	1.27853	1.29836	0.199664	1.16229	0.966949	1.01696	1.21525	0.80719	0.932696	0.863084	1.07839	1.13769	1.09489	0.839403	0.901172	1.1048	1.06625	0.951557	0.745847	0.969232	1.08768	1.11518	0.785288	1.05466	0.963602	1.06668	0.98135	1.02821	0.871898	0.958055	1.26176	0.885753	0.99742	0.989301	1.22287	0.972936	1.05464	1.18953	1.15447	0.450794	0.891652	1.07332	1.12065
	AY314062	HIV-1	0.927427	0.928839	1.20029	0.962252	1.27565	1.29229	0.211686	1.15785	0.966122	1.02668	1.20105	0.816088	0.934601	0.854806	1.08457	1.13496	1.09761	0.838938	0.873471	1.13907	1.07331	0.97012	0.919593	0.90824	1.10692	1.10925	0.762801	1.05238	0.958044	1.06401	0.993344	1.02558	0.868684	0.999157	1.28008	0.833937	0.988922	0.997283	1.14808	0.993515	1.02556	1.16985	1.05222	0.697128	0.909862	1.04487	1.07412
	AY314063	HIV-1	0.928397	0.921192	1.20132	0.965149	1.27656	1.33073	0.198861	1.1414	0.970541	1.01552	1.20797	0.809931	0.927708	0.848882	1.08488	1.15036	1.08559	0.871956	0.886928	1.11359	1.07162	0.955508	0.752409	0.955188	1.10113	1.07036	0.783929	1.07281	0.957635	1.10135	0.963488	1.03392	0.860203	0.95455	1.26303	0.904318	0.965321	1.01455	1.19056	1.01493	1.12761	1.18865	1.06758	0.449263	0.911429	1.07185	1.12002
	AY322184	HIV-1	0.947594	0.897123	1.18248	0.966211	1.29389	1.25507	0.227673	1.16735	0.942911	1.05557	1.21773	0.810698	0.913153	0.9023	1.08436	1.12574	1.07766	0.854802	0.904918	1.11316	1.12092	0.977495	0.637653	0.881009	1.04438	1.07242	0.869042	1.0565	0.973688	0.967851	0.944697	1.11283	0.925058	0.905458	1.24849	0.85786	0.934193	0.991525	1.07386	1.1087	1.07856	1.21602	0.961505	0.692576	0.932123	1.20954	1.12921
	AY322185	HIV-1	0.948514	0.879743	1.18384	0.971984	1.287	1.26341	0.215693	1.20837	0.95137	1.07345	1.19705	0.800115	0.907465	0.89653	1.11537	1.10087	1.08785	0.792101	0.936344	1.09751	1.1189	0.965854	0.788344	0.870344	1.03867	1.09867	0.850148	1.07094	0.980048	0.943777	0.94092	1.12885	0.91062	0.956933	1.22495	0.86605	0.9292	0.939496	1.1416	1.14136	1.04142	1.09933	0.941965	0.912602	0.937507	1.24617	1.09344
	AY322187	HIV-1	0.951955	0.92089	1.16067	0.969131	1.2848	1.25251	0.221792	1.16699	0.950229	1.0548	1.21998	0.80356	0.902248	0.86706	1.13323	1.12185	1.07437	0.870002	0.893264	1.11866	1.06764	1.03191	0.845493	0.884838	1.07452	1.01676	0.852459	1.07862	1.01479	0.941518	0.968348	1.05093	0.87301	0.965736	1.29795	0.849225	0.982224	1.00631	0.93131	1.03962	1.05838	1.16731	1.04365	0.644305	0.895895	1.11133	1.09407
	AY322189	HIV-1	0.950778	0.925454	1.18224	0.941245	1.30153	1.23346	0.21259	1.18483	0.951649	1.08857	1.18429	0.805689	0.89156	0.837982	1.13408	1.15788	1.04354	0.871009	0.907246	1.1568	1.05912	1.03374	0.910947	0.885347	1.05537	1.05839	0.850628	1.07285	1.02189	1.09295	0.930589	0.993094	0.90548	0.898719	1.26725	0.868517	0.965887	1.00522	0.87945	1.0791	1.09848	1.43249	0.799567	0.670124	0.911652	1.02222	1.10193
	AY322190	HIV-1	0.942426	0.917959	1.18232	0.960248	1.31333	1.22275	0.192192	1.19073	0.937006	1.05321	1.22526	0.8171	0.912644	0.898556	1.10501	1.10787	1.09982	0.825526	0.863847	1.15662	1.08537	0.986523	0.728989	0.907017	1.0598	1.06152	0.852612	1.06503	0.990974	0.970863	0.980326	1.05173	0.886804	0.934594	1.2562	0.889722	0.943572	1.01374	0.985831	1.09109	1.07126	1.00146	1.13077	0.656576	0.884011	1.19362	1.18417
	AY322191	HIV-1	0.952738	0.918167	1.16888	0.956916	1.31216	1.24677	0.203803	1.16554	0.92927	1.03449	1.22858	0.839056	0.905973	0.896572	1.11124	1.11351	1.07519	0.922482	0.881071	1.09737	1.11499	0.953448	0.806011	0.867366	1.05604	1.07507	0.840198	1.08051	0.994839	0.972815	0.937637	1.09173	0.908329	0.881447	1.25965	0.894553	0.90758	1.02978	0.977803	1.1469	0.948072	1.31709	1.10849	0.610188	0.886427	1.18477	1.08311
	AY322193	HIV-1	0.948589	0.889665	1.19181	0.960947	1.30588	1.22778	0.196634	1.20245	0.937148	1.08787	1.22059	0.791098	0.906945	0.899751	1.0949	1.12635	1.08805	0.858107	0.893271	1.1111	1.1086	0.963769	0.736386	0.887556	1.03836	1.05983	0.845238	1.1212	0.979563	1.00815	0.944987	1.07931	0.918107	0.847399	1.25077	0.905477	0.911933	1.1153	0.951253	1.06783	1.04861	1.14069	1.14162	0.515698	0.956282	1.18302	1.09678
	AY331282	HIV-1	0.933288	0.930953	1.19744	0.950013	1.28901	1.32219	0.181264	1.15651	0.943636	1.02442	1.208	0.84942	0.93877	0.83921	1.09304	1.12665	1.08309	0.844406	0.887728	1.13887	1.05972	0.955847	0.755886	0.970681	1.05422	1.09489	0.833416	1.07127	0.968626	1.11778	0.947237	1.0279	0.931036	0.963249	1.2007	0.860043	0.938612	0.971658	1.38727	1.07323	1.31599	1.19368	0.683371	0.726466	0.858131	1.05681	1.17979
	AY331283	HIV-1	0.933329	0.931821	1.1966	0.950898	1.29021	1.32219	0.180576	1.15651	0.946121	1.02053	1.20677	0.846194	0.939645	0.839209	1.09318	1.12665	1.08336	0.845156	0.889766	1.13554	1.05972	0.955846	0.755886	0.970681	1.05015	1.09667	0.829294	1.07302	0.968625	1.11778	0.949164	1.0279	0.931862	0.962351	1.20182	0.859242	0.938611	0.971657	1.38727	1.07323	1.31375	1.19823	0.68147	0.729234	0.85813	1.05681	1.17516
	AY331284	HIV-1	0.935385	0.89827	1.19844	0.975307	1.31806	1.26948	0.165207	1.15002	0.934328	1.0766	1.22238	0.812436	0.923384	0.87343	1.09918	1.1209	1.08443	0.858255	0.901578	1.09977	1.07	0.992862	0.813201	0.903271	1.06818	1.08148	0.787515	1.12452	0.968936	1.06728	0.954713	1.04748	0.905031	0.930653	1.22238	0.905776	0.918307	0.950007	1.11919	1.17869	1.075	1.23171	1.04067	0.551872	0.923766	1.05424	1.14266
	AY331285	HIV-1	0.925962	0.903374	1.20491	0.973974	1.31416	1.31363	0.179834	1.13316	0.943258	1.04631	1.20023	0.84095	0.935918	0.866014	1.08605	1.11319	1.10174	0.884258	0.87644	1.09029	1.07656	0.962589	0.696452	0.944721	1.07705	1.08294	0.803376	1.07948	0.967395	1.06946	0.978755	1.02879	0.889034	0.944545	1.21472	0.92063	0.934874	0.961291	1.19701	1.12569	1.11167	1.16888	1.04773	0.56388	0.873557	1.06936	1.16808
	AY331286	HIV-1	0.925089	0.902189	1.20736	0.97207	1.31789	1.31019	0.179768	1.13109	0.94546	1.04865	1.19857	0.839203	0.932624	0.867368	1.08864	1.11433	1.09535	0.885092	0.879561	1.09723	1.07352	0.963853	0.697366	0.945961	1.07656	1.07793	0.804374	1.08578	0.963615	1.07756	0.973238	1.0287	0.894439	0.940641	1.21313	0.918154	0.932233	0.962553	1.19859	1.12717	1.10908	1.16474	1.05017	0.564766	0.876642	1.06629	1.16641
	AY331287	HIV-1	0.942035	0.942087	1.18643	0.940553	1.29359	1.22786	0.19837	1.19146	0.949938	1.04144	1.2057	0.834556	0.919496	0.866518	1.10552	1.12397	1.07739	0.853486	0.900051	1.12823	1.0506	0.986686	0.969066	0.928589	1.07236	1.11759	0.773394	1.09727	0.982503	1.03295	0.987776	1.02037	0.898274	0.836207	1.2685	0.929164	0.975215	0.944399	1.29209	1.04002	0.961058	1.29486	1.16921	0.523485	0.87822	1.00407	1.15611
	AY331288	HIV-1	0.940852	0.945852	1.18542	0.938613	1.29784	1.21925	0.197316	1.19246	0.950194	1.04216	1.20717	0.836638	0.918853	0.870731	1.1061	1.11938	1.07031	0.848156	0.898151	1.12559	1.04769	0.990494	0.942174	0.921489	1.07108	1.11392	0.778801	1.09102	0.981462	1.01339	0.984638	1.02732	0.906858	0.820543	1.27214	0.933184	0.96467	0.964121	1.32911	1.05112	0.978645	1.32171	1.13657	0.530099	0.881869	1.01393	1.15633
	AY331289	HIV-1	0.930766	0.942252	1.2114	0.933767	1.31306	1.27983	0.164502	1.15965	0.939992	1.04184	1.20362	0.85063	0.930967	0.832047	1.09489	1.13963	1.04262	0.866627	0.912274	1.15828	1.06906	0.932275	0.730989	0.972215	1.10192	1.02943	0.781079	1.11711	0.971677	0.945813	1.03932	1.02652	0.928798	0.883901	1.2062	0.918542	0.960927	0.982046	1.18879	1.05877	1.02585	1.18654	0.934231	0.873636	0.902617	1.13143	1.09761
	AY331290	HIV-1	0.931712	0.942699	1.2105	0.933445	1.31189	1.2796	0.165291	1.16011	0.934421	1.04684	1.20578	0.850584	0.930651	0.829479	1.09545	1.14423	1.0459	0.864933	0.910247	1.1587	1.06901	0.933664	0.729955	0.97084	1.10463	1.02922	0.78104	1.11396	0.978495	0.948555	1.03496	1.01983	0.932285	0.885841	1.20327	0.912661	0.963673	0.986367	1.19056	1.04918	1.03099	1.18241	0.935709	0.872797	0.902075	1.13641	1.10076
	AY331291	HIV-1	0.946879	0.903794	1.19786	0.951024	1.28575	1.32016	0.200816	1.1324	0.94449	1.04534	1.2108	0.831189	0.919982	0.857349	1.08228	1.15581	1.10755	0.817449	0.873945	1.13214	1.09378	0.950436	0.624592	0.942537	1.08231	1.06224	0.770913	1.14076	1.01903	1.10422	0.935947	0.978253	0.86596	1.00224	1.24145	0.887507	0.944955	0.984662	1.24144	1.07051	1.2352	0.821233	0.905928	0.886558	0.84879	1.06458	1.23763
	AY331292	HIV-1	0.921678	0.924336	1.21489	0.957984	1.3062	1.27015	0.176858	1.1563	0.953324	1.0722	1.19875	0.815092	0.935705	0.834626	1.08463	1.14425	1.04703	0.908249	0.930727	1.08633	1.09111	0.981023	0.417532	0.937615	1.07288	1.01889	0.805962	1.14146	1.03168	0.994732	0.962537	1.00212	0.886794	0.903294	1.25215	0.908913	0.927676	0.933604	1.33507	1.13836	1.16953	1.08211	0.941762	0.683532	0.808607	1.13205	1.17849
	AY331293	HIV-1	0.921594	0.918244	1.21997	0.961441	1.30487	1.26966	0.179293	1.15816	0.954755	1.07576	1.19339	0.810689	0.937719	0.84467	1.07518	1.14048	1.04388	0.912414	0.933285	1.08609	1.09591	0.965227	0.414305	0.952406	1.06978	1.03369	0.798288	1.147	1.02914	0.99187	0.965925	1.00362	0.895625	0.905024	1.24734	0.902694	0.920053	0.950456	1.31581	1.13947	1.19538	1.06256	0.927924	0.676434	0.822473	1.11924	1.18436
	AY331294	HIV-1	0.936274	0.921224	1.1747	0.981025	1.29077	1.28895	0.196025	1.1437	0.950888	1.02913	1.22702	0.816433	0.924401	0.867237	1.11352	1.11263	1.10723	0.837708	0.855364	1.13693	1.01006	1.0024	1.07098	0.965954	1.06573	1.08907	0.831207	1.0532	1.01505	0.999981	0.946677	1.03628	0.855239	0.984448	1.29513	0.860238	0.981482	0.925065	1.14991	1.07553	0.997659	1.13702	0.913428	1.00401	0.857347	1.1371	1.12583
	AY331295	HIV-1	0.931659	0.919227	1.18546	0.98003	1.28657	1.28603	0.190412	1.16249	0.958097	1.0352	1.21878	0.805891	0.927856	0.866115	1.11217	1.10705	1.08742	0.853831	0.868939	1.1447	1.01433	1.00647	1.05155	0.960972	1.06732	1.08586	0.830883	1.05486	1.02169	0.995748	0.941002	1.03789	0.861239	0.989555	1.27918	0.858278	0.984342	0.926523	1.16565	1.0674	1.00889	1.06702	0.928513	1.03086	0.842185	1.15266	1.11999
	AY331296	HIV-1	0.924786	0.901863	1.21348	0.972	1.31455	1.31067	0.179672	1.11547	0.956277	1.05898	1.19703	0.81644	0.920327	0.853178	1.09001	1.14957	1.07184	0.881508	0.880895	1.13443	1.06251	0.992735	0.69437	0.939463	1.08678	1.10906	0.80411	1.02833	0.989373	1.02473	0.967157	1.03235	0.882963	0.92154	1.25081	0.901274	1.004	0.960157	0.986122	1.03148	1.26606	0.976396	0.907379	0.662859	0.812307	1.06786	1.18958
	AY331297	HIV-1	0.924966	0.900873	1.21214	0.974819	1.31831	1.31175	0.180709	1.10533	0.955702	1.06509	1.19296	0.816886	0.918795	0.850028	1.0899	1.15483	1.06884	0.889235	0.882125	1.13232	1.0619	0.989151	0.69397	0.945693	1.08289	1.10843	0.806625	1.02718	0.993666	1.0305	0.962876	1.02967	0.881314	0.924321	1.25373	0.900429	1.0051	0.954382	0.987196	1.02606	1.2647	0.972657	0.911591	0.663796	0.801517	1.0556	1.18958
	AY332236	HIV-1	0.935385	0.89827	1.19844	0.975307	1.31806	1.26948	0.165207	1.15002	0.934328	1.0766	1.22238	0.812436	0.923384	0.87343	1.09918	1.1209	1.08443	0.858255	0.901578	1.09977	1.07	0.992862	0.813201	0.903271	1.06818	1.08148	0.787515	1.12452	0.968936	1.06728	0.954713	1.04748	0.905031	0.930653	1.22238	0.905776	0.918307	0.950007	1.11919	1.17869	1.075	1.23171	1.04067	0.551872	0.923766	1.05424	1.14266
	AY332237	HIV-1	0.946879	0.903794	1.19786	0.951024	1.28575	1.32016	0.200816	1.1324	0.94449	1.04534	1.2108	0.831189	0.919982	0.857349	1.08228	1.15581	1.10755	0.817449	0.873945	1.13214	1.09378	0.950436	0.624592	0.942537	1.08231	1.06224	0.770913	1.14076	1.01903	1.10422	0.935947	0.978253	0.86596	1.00224	1.24145	0.887507	0.944955	0.984662	1.24144	1.07051	1.2352	0.821233	0.905928	0.886558	0.84879	1.06458	1.23763
	AY352654	HIV-1	0.912778	0.940531	1.21138	0.966309	1.31607	1.23978	0.204049	1.13957	0.956683	1.09611	1.18554	0.789758	0.937402	0.801394	1.08991	1.17011	1.0566	0.945662	0.865606	1.13625	1.11052	0.971872	0.706235	0.867615	1.06738	1.053	0.833445	1.07395	0.986228	0.970666	0.981064	1.05404	0.890854	0.884763	1.28419	0.877464	0.957196	0.984916	0.989671	1.09841	1.16937	1.31693	1.00326	0.297464	0.841494	1.08613	1.18679
	AY352655	HIV-1	0.918642	0.894529	1.21192	0.988251	1.30301	1.26049	0.18922	1.16858	0.950402	1.15109	1.18267	0.764895	0.945877	0.802522	1.10253	1.13666	1.06493	0.889633	0.87105	1.14868	1.09964	0.997422	0.76975	0.860636	1.08903	1.05849	0.818596	1.04653	0.998809	1.01701	0.948317	1.04581	0.86852	0.906138	1.30635	0.867286	0.958633	0.912962	1.06283	1.13891	1.16724	1.23231	0.937066	0.490236	0.877063	1.10738	1.18403
	AY352656	HIV-1	0.937843	0.922316	1.18608	0.960801	1.28539	1.24347	0.209314	1.20565	0.961682	1.03636	1.23258	0.774569	0.90986	0.887338	1.08734	1.14434	1.06566	0.853996	0.906165	1.13816	1.10052	0.957506	0.626593	0.932138	1.03725	1.12882	0.855963	1.0382	0.952068	0.939477	1.03059	1.06891	0.92314	0.958498	1.21817	0.858367	0.943941	1.0696	0.979641	1.04271	1.34328	1.11012	0.777364	0.502941	0.937741	1.15435	1.09294
	AY352657	HIV-1	0.958806	0.912668	1.16125	0.963371	1.25861	1.28165	0.209594	1.2118	0.942872	1.03762	1.25238	0.786897	0.922704	0.872834	1.0979	1.12104	1.07974	0.791155	0.893226	1.17114	1.10003	1.01714	0.715767	0.874885	1.03902	1.10642	0.834804	1.09415	1.01047	0.972966	0.939795	1.0635	0.90267	0.967845	1.30166	0.785035	0.864528	1.04045	1.13479	1.17334	1.02102	1.0012	1.06244	0.85195	0.914617	1.04872	1.15294
	AY423381	HIV-1	0.944212	0.903552	1.21264	0.942375	1.28075	1.30857	0.194233	1.15194	0.949245	1.05516	1.19412	0.836429	0.924924	0.85842	1.08099	1.14476	1.09562	0.875942	0.852277	1.14036	1.05858	0.981953	0.701395	0.961443	1.09172	1.0356	0.775626	1.13467	0.989946	0.982079	0.968363	1.0534	0.852639	0.918973	1.25414	0.949382	0.989653	0.940249	1.05778	1.06626	1.02109	1.3847	1.09925	0.431901	0.896209	1.21107	1.13637
	AY423382	HIV-1	0.940999	0.900744	1.21466	0.944459	1.28382	1.31816	0.198224	1.13945	0.951104	1.05191	1.18765	0.840758	0.924279	0.857379	1.08186	1.1497	1.09621	0.87464	0.852848	1.14232	1.06436	0.980385	0.693027	0.959207	1.09571	1.0368	0.781826	1.11698	0.993207	0.987815	0.966431	1.0493	0.857549	0.912771	1.2556	0.9388	0.979313	0.931032	1.15652	1.07361	1.0038	1.30432	1.18391	0.424118	0.898269	1.20935	1.12767
	AY423383	HIV-1	0.937223	0.903921	1.21607	0.94932	1.29207	1.32228	0.196593	1.12546	0.949977	1.04491	1.19198	0.844243	0.927559	0.857631	1.07049	1.15032	1.08687	0.883191	0.866338	1.12383	1.05541	0.958364	0.706739	0.983435	1.07754	1.03488	0.79066	1.1363	0.991477	0.998431	0.978309	1.02448	0.875323	0.894744	1.24598	0.949482	0.976292	0.951122	1.13122	1.06731	0.949377	1.28082	1.21399	0.507768	0.920937	1.18752	1.08922
	AY423384	HIV-1	0.939104	0.901597	1.21858	0.944251	1.28277	1.32582	0.206558	1.12564	0.956352	1.04621	1.18472	0.839685	0.926589	0.853448	1.06793	1.16196	1.09731	0.879671	0.85965	1.12215	1.05269	0.991929	0.790252	0.950293	1.07409	1.03895	0.794269	1.13395	0.979704	0.984431	0.979738	1.05688	0.864002	0.904599	1.23807	0.96317	0.990108	0.92271	1.12151	1.06586	1.00576	1.27912	1.25131	0.345565	0.917205	1.2165	1.0969
	AY423385	HIV-1	0.934273	0.897316	1.22508	0.952297	1.28213	1.32417	0.210794	1.11843	0.953702	1.06208	1.178	0.841057	0.938654	0.847385	1.06028	1.15055	1.08473	0.86926	0.869604	1.13904	1.05014	0.978817	0.744065	0.966246	1.08532	1.03043	0.788758	1.12708	0.978931	0.998173	0.989927	1.04106	0.868519	0.906335	1.245	0.947936	0.99803	0.944668	1.10993	1.03801	0.957995	1.17626	1.24439	0.54521	0.923693	1.20791	1.09021
	AY423386	HIV-1	0.937557	0.90552	1.20766	0.95502	1.26877	1.334	0.206776	1.14251	0.955906	1.04449	1.19877	0.825579	0.938741	0.844217	1.0718	1.14652	1.09302	0.863415	0.855592	1.14431	1.0592	1.03666	0.663468	0.929739	1.08634	1.04858	0.786827	1.12125	0.992709	0.990985	0.958407	1.05612	0.853845	0.90829	1.25429	0.960266	0.980607	0.938393	0.989189	1.0769	1.03517	1.19319	1.21407	0.415847	0.882372	1.1845	1.15944
	AY423387	HIV-1	0.936378	0.90357	1.21831	0.946406	1.27075	1.3487	0.20072	1.15023	0.953515	1.04425	1.19096	0.829134	0.937115	0.832834	1.07628	1.15129	1.07497	0.862833	0.885713	1.13818	1.0747	1.00315	0.662899	0.929972	1.09916	1.05063	0.755598	1.14235	0.999808	1.00591	0.953135	1.04379	0.890592	0.913785	1.22424	0.935526	0.977264	0.951745	1.28141	1.02465	0.923789	1.31021	1.28827	0.408777	0.882672	1.20825	1.14485
	AY455778	HIV-1	0.929919	0.904748	1.20799	0.964108	1.3102	1.32284	0.181372	1.11266	0.9378	1.0747	1.20723	0.81989	0.932732	0.815361	1.09028	1.16656	1.10461	0.836875	0.883819	1.11252	1.08963	0.937865	0.995357	0.882128	1.07009	1.08657	0.818386	1.06272	0.943876	1.11939	0.96719	1.04074	0.920649	0.837	1.23838	0.933077	0.930974	0.921996	1.02185	1.21125	1.22217	1.41502	0.72579	0.581018	0.956787	0.955018	1.2006
	AY455779	HIV-1	0.927265	0.909616	1.19769	0.97452	1.29398	1.28243	0.189828	1.17703	0.939665	1.04796	1.23411	0.805486	0.949134	0.865628	1.07328	1.11195	1.04985	0.81799	0.929887	1.15597	1.07396	0.955131	0.96087	0.910474	1.07266	1.04027	0.857313	1.06108	1.01513	1.01463	0.945139	1.02596	0.90876	0.863567	1.25209	0.905001	0.954117	0.963049	1.08046	1.1061	1.21323	1.1753	0.92077	0.542459	0.865471	1.11872	1.2006
	AY455780	HIV-1	0.944003	0.892334	1.20363	0.955823	1.27234	1.27988	0.236301	1.16642	0.934718	1.06084	1.19734	0.842671	0.935969	0.874123	1.09274	1.10184	1.09193	0.752482	0.93339	1.13476	1.104	1.0305	0.770328	0.841035	1.09439	1.03982	0.847729	1.02442	0.939646	0.973545	0.977842	1.1191	0.896762	0.930497	1.23589	0.898163	0.876374	0.990013	1.36215	1.15026	0.959216	1.42428	0.813722	0.922378	0.950838	1.13757	1.13478
	AY455781	HIV-1	0.939802	0.900342	1.19644	0.962617	1.28064	1.33336	0.210274	1.13823	0.944078	1.01983	1.21827	0.837208	0.934305	0.870745	1.07912	1.125	1.07412	0.834938	0.906189	1.13632	1.07976	0.943057	0.930648	0.922893	1.07345	1.02883	0.860052	1.06164	0.980345	1.01457	1.00109	1.0161	0.919486	0.809615	1.24572	0.941266	0.953798	0.988103	1.15793	1.06319	1.03546	1.30747	1.02201	0.603769	0.934186	1.03163	1.11534
	AY455782	HIV-1	0.937767	0.900861	1.20141	0.959437	1.2832	1.29418	0.208403	1.16409	0.935002	1.03941	1.21762	0.837353	0.944119	0.886389	1.07214	1.10747	1.07367	0.79087	0.933064	1.12838	1.08844	0.952143	1.00775	0.874197	1.07732	1.0256	0.832757	1.09043	0.996256	1.05034	0.930994	1.04107	0.867282	0.790328	1.29805	0.954654	0.934637	0.980626	0.923915	1.15244	1.19502	1.15038	0.941365	0.535981	0.905436	1.08606	1.18033
	AY455783	HIV-1	0.944151	0.914967	1.18598	0.964014	1.283	1.31799	0.182794	1.14613	0.924575	1.04378	1.25535	0.817374	0.946263	0.839933	1.07851	1.13237	1.03981	0.787977	0.940907	1.17408	1.07236	0.954475	0.996896	0.908935	1.07973	1.04823	0.846369	1.04876	1.0199	1.0063	0.933138	1.0327	0.885254	0.923314	1.27203	0.888743	0.91892	0.942862	1.05234	1.19344	1.28679	0.937983	1.03148	0.479955	0.829259	1.11706	1.18927
	AY455784	HIV-1	0.923506	0.882998	1.24295	0.956689	1.27276	1.26722	0.210048	1.18803	0.949493	1.06337	1.19138	0.825206	0.958104	0.905983	1.03635	1.10817	1.05392	0.840881	0.9349	1.12339	1.08045	0.916669	0.781739	0.967331	1.0985	1.00923	0.810814	1.102	0.984769	0.952956	0.990033	1.05945	0.89937	0.827382	1.22355	0.969056	0.891525	1.05752	1.42555	1.06239	1.12684	1.17611	0.970292	0.621835	0.932968	1.07403	1.09914
	AY455785	HIV-1	0.934971	0.910723	1.20019	0.961139	1.30228	1.27651	0.200804	1.14618	0.94301	1.04365	1.22707	0.813466	0.923199	0.877502	1.07046	1.14884	1.07924	0.817489	0.896279	1.15455	1.08009	0.972685	0.958885	0.885952	1.09176	1.04998	0.811048	1.08287	0.963444	1.08715	0.976191	1.01853	0.913122	0.829072	1.26686	0.909361	0.952317	0.920617	1.04369	1.15387	1.23474	1.06379	1.03088	0.438848	0.903859	1.02311	1.15877
	AY463217	HIV-1	0.941526	0.94564	1.16373	0.961074	1.28794	1.24298	0.210623	1.19309	0.942848	1.02451	1.22831	0.825446	0.927981	0.86925	1.11166	1.10115	1.07085	0.894681	0.893129	1.10997	1.08485	1.01995	0.684407	0.896161	1.02836	1.08918	0.872151	1.06632	1.04512	0.891285	0.948032	1.06329	0.900779	0.887526	1.23021	0.943472	0.975997	1.00896	1.01624	1.03438	1.08384	1.02745	1.0428	0.74589	0.86366	1.23	1.05774
	AY463218	HIV-1	0.944791	0.92554	1.17752	0.9572	1.28547	1.25656	0.230422	1.16232	0.949329	1.06667	1.19214	0.819338	0.91697	0.840404	1.1169	1.13906	1.0803	0.884282	0.900931	1.09293	1.06207	1.04069	0.667915	0.925177	1.05485	1.11706	0.835952	1.03366	1.04783	0.954724	0.905849	1.06463	0.857969	0.903348	1.22806	0.999946	1.00106	0.994869	0.808233	1.04682	1.00933	1.24965	1.01827	0.689732	0.882353	1.13681	1.13984
	AY463219	HIV-1	0.945383	0.921999	1.17956	0.959695	1.28263	1.25011	0.206481	1.18589	0.940852	1.04286	1.21928	0.825568	0.925074	0.880862	1.10643	1.10697	1.09699	0.896292	0.868416	1.09739	1.05385	1.02154	0.750619	0.933672	1.02585	1.09778	0.852857	1.0871	1.07884	0.967932	0.89289	1.02713	0.882056	0.833743	1.24676	0.993941	0.967144	0.996108	0.968656	1.07125	1.2137	1.09286	0.959311	0.561921	0.838223	1.18246	1.14067
	AY463220	HIV-1	0.946695	0.948665	1.17705	0.934309	1.30441	1.19793	0.207768	1.21097	0.917294	1.08244	1.21363	0.834618	0.932925	0.834663	1.11145	1.12116	1.10836	0.841875	0.89427	1.09548	1.07598	1.00929	0.720165	0.913162	1.08051	1.09739	0.841625	1.00663	1.01938	0.953697	0.952298	1.05337	0.858722	0.903327	1.25734	0.957125	0.939305	1.06612	0.932624	1.07004	1.11719	1.29015	0.924211	0.606436	0.914709	1.1241	1.08517
	AY463221	HIV-1	0.939053	0.928909	1.17845	0.968125	1.28941	1.21615	0.219561	1.17865	0.952657	1.08212	1.20428	0.790219	0.91688	0.850452	1.1184	1.13624	1.08969	0.902727	0.899295	1.06286	1.10207	1.00457	0.695805	0.870346	1.04289	1.07388	0.835936	1.10143	1.04197	0.950351	0.925647	1.05296	0.87965	0.900508	1.24213	0.955748	0.915102	1.04533	0.985593	1.1248	1.15338	1.29227	0.794824	0.696071	0.860259	1.16255	1.1727
	AY463222	HIV-1	0.942491	0.921331	1.17942	0.962777	1.27074	1.29424	0.209892	1.17682	0.949167	1.03634	1.22018	0.815658	0.932212	0.854832	1.09873	1.12041	1.08782	0.911845	0.883135	1.08198	1.06979	0.97398	0.786509	0.943122	1.04411	1.10806	0.866601	1.02287	1.04263	0.879288	0.913797	1.10727	0.873478	0.882701	1.25161	0.957973	0.963501	1.04847	1.09366	1.00628	1.09063	1.16095	1.06705	0.554756	0.874752	1.20278	1.10179
	AY463223	HIV-1	0.942961	0.929235	1.16723	0.969634	1.2972	1.23464	0.213013	1.17539	0.932521	1.08046	1.22421	0.801616	0.925497	0.838759	1.11892	1.12492	1.0548	0.91774	0.900896	1.10636	1.04335	1.04431	0.786474	0.927678	1.06761	1.11095	0.836522	1.02114	1.05096	0.931992	0.912475	1.06704	0.875277	0.938727	1.23845	0.934676	0.973688	0.989576	0.930269	1.07315	0.926195	1.18808	1.0678	0.822666	0.860323	1.13289	1.16602
	AY463224	HIV-1	0.94224	0.923575	1.18762	0.950734	1.27893	1.25223	0.205231	1.20624	0.943032	1.07292	1.20006	0.816756	0.932743	0.844082	1.10995	1.11723	1.09093	0.872898	0.901077	1.08693	1.03855	1.0676	0.753376	0.921595	1.01789	1.10388	0.868294	1.0681	1.0594	0.918034	0.894521	1.08257	0.884855	0.921853	1.19871	0.979745	0.971296	0.983729	1.08771	1.04779	1.10675	0.935422	1.00904	0.849075	0.877707	1.18962	1.1339
	AY463225	HIV-1	0.949299	0.907402	1.17263	0.966693	1.28227	1.23096	0.213194	1.21461	0.934064	1.10019	1.21379	0.796585	0.932267	0.861426	1.10281	1.10831	1.13794	0.840537	0.83424	1.11641	1.05786	1.08131	0.787287	0.875827	1.01615	1.08497	0.870175	1.09252	1.03575	0.883632	0.941229	1.0856	0.84066	0.951537	1.27818	0.925537	0.924604	1.08035	0.922006	1.0814	1.01975	1.09608	1.01065	0.840019	0.880417	1.13532	1.13603
	AY463226	HIV-1	0.940389	0.900359	1.19761	0.960346	1.28647	1.30223	0.207205	1.1567	0.955551	1.06711	1.18484	0.817642	0.916065	0.848433	1.10951	1.13915	1.07222	0.849792	0.922751	1.10367	1.07257	1.00334	0.692308	0.925334	1.04924	1.10047	0.829061	1.0717	1.03711	0.942344	0.904168	1.0875	0.896075	0.888679	1.21554	0.957583	0.942127	1.05151	0.923913	1.07367	1.12344	1.32646	1.00556	0.415063	0.879893	1.17477	1.12326
	AY463227	HIV-1	0.942287	0.937758	1.16938	0.959214	1.28343	1.24036	0.216309	1.19674	0.937281	1.06609	1.22531	0.803307	0.932801	0.835462	1.11082	1.12354	1.10443	0.89379	0.871604	1.08815	1.05309	1.02364	0.877107	0.910537	1.04256	1.08462	0.868767	1.04627	0.996168	0.914963	0.938683	1.12306	0.883785	0.861635	1.28979	0.912417	0.922857	1.0771	0.861678	1.09894	1.05306	1.31582	0.929332	0.675533	0.936338	1.10881	1.08608
	AY463228	HIV-1	0.941693	0.932186	1.18169	0.952571	1.31164	1.26382	0.194287	1.15442	0.939001	1.05808	1.20913	0.82541	0.912065	0.836954	1.11748	1.14695	1.08743	0.904691	0.905693	1.05982	1.07735	1.01756	0.716166	0.890632	1.06543	1.0662	0.835833	1.07196	1.02365	0.933916	0.938583	1.07535	0.854719	0.90009	1.2413	0.988986	0.966211	0.966094	1.09149	1.07694	1.10595	1.01402	1.11551	0.598753	0.887711	1.08414	1.11648
	AY463229	HIV-1	0.939386	0.915001	1.1612	0.992815	1.28581	1.24786	0.220138	1.17398	0.945459	1.08758	1.21665	0.786107	0.929648	0.847871	1.12361	1.10465	1.11713	0.860738	0.87504	1.07912	1.04539	1.06534	0.642857	0.934783	1.02807	1.07089	0.862008	1.09687	1.04142	0.915458	0.928501	1.07302	0.850498	0.959458	1.25752	0.939026	0.95219	1.03241	0.973417	1.06433	1.07148	1.17892	0.90207	0.824	0.927187	1.08197	1.13506
	AY463230	HIV-1	0.939992	0.913734	1.19158	0.957971	1.30143	1.24562	0.199887	1.18181	0.939857	1.08656	1.20523	0.804775	0.919265	0.848552	1.10968	1.1356	1.12861	0.815268	0.850963	1.13971	1.09017	1.03586	0.816247	0.840563	1.02944	1.08017	0.871358	1.06655	1.04365	0.878031	0.924287	1.09668	0.862467	0.967253	1.21771	0.952074	0.922397	1.0513	0.808689	1.13173	1.05808	1.05951	1.10539	0.651269	0.878352	1.19112	1.10954
	AY463231	HIV-1	0.941085	0.911123	1.17322	0.979584	1.28347	1.27748	0.218883	1.15766	0.940098	1.07096	1.21023	0.815388	0.934498	0.848579	1.11208	1.10747	1.10586	0.86026	0.888576	1.08225	1.08364	1.0193	0.792126	0.873576	1.03512	1.12583	0.832727	1.06982	1.02818	0.978068	0.913211	1.06841	0.880806	0.931388	1.24939	0.917644	0.943045	1.00494	0.950671	1.10912	1.01198	1.00799	1.11146	0.790622	0.851725	1.13475	1.13257
	AY463232	HIV-1	0.932801	0.920331	1.18262	0.975697	1.27805	1.28118	0.207801	1.17413	0.949677	1.08109	1.20978	0.795516	0.943129	0.822728	1.10386	1.12025	1.11345	0.829136	0.84513	1.15217	1.0672	0.964025	0.761882	0.957872	1.03527	1.08267	0.859481	1.07114	1.04152	0.981504	0.898646	1.06036	0.867362	0.865551	1.2677	0.960139	0.917555	1.06432	1.01231	1.08698	0.959842	1.13302	1.27304	0.49547	0.864964	1.2161	1.11946
	AY463233	HIV-1	0.934257	0.91689	1.18685	0.969284	1.29557	1.25127	0.215638	1.16914	0.943713	1.08085	1.18946	0.825495	0.93946	0.855257	1.09517	1.10892	1.06679	0.879889	0.888305	1.13144	1.07098	1.01332	0.700564	0.919525	1.05406	1.04567	0.841698	1.09898	1.03141	0.941725	0.918713	1.07788	0.888451	0.909989	1.22795	0.941927	0.975055	0.996173	1.14785	1.01907	1.00307	1.06307	1.16533	0.672701	0.883074	1.10564	1.12226
	AY463234	HIV-1	0.928708	0.922403	1.1885	0.971986	1.31272	1.27941	0.200327	1.1379	0.950545	1.06753	1.18941	0.82286	0.923936	0.83484	1.11438	1.13023	1.06108	0.895567	0.897768	1.11941	1.04402	0.98769	0.865125	0.953653	1.07172	1.11106	0.82892	1.01988	1.05776	0.932436	0.910307	1.05793	0.858836	0.946034	1.23422	0.951262	0.945299	1.09942	0.826586	1.04851	1.10663	1.0614	1.0563	0.648043	0.839622	1.26131	1.14196
	AY463236	HIV-1	0.919228	0.934952	1.20847	0.956056	1.31618	1.20804	0.20432	1.18414	0.963988	1.08108	1.16613	0.81379	0.917483	0.85224	1.11535	1.1276	1.07754	0.845195	0.922459	1.10737	1.04077	1.01074	0.862675	0.943124	1.05435	1.04751	0.847536	1.08222	1.02681	0.879828	0.971264	1.06788	0.880832	0.911833	1.22979	0.941241	0.975717	1.01016	0.82976	1.06768	1.09134	1.19211	1.03701	0.562102	0.896532	1.19812	1.09688
	AY463237	HIV-1	0.927444	0.915361	1.18808	0.978984	1.28777	1.25372	0.223264	1.17855	0.94214	1.09296	1.20793	0.794752	0.952896	0.836572	1.08152	1.11719	1.09535	0.90922	0.875776	1.08579	1.08044	0.969125	0.880383	0.907829	1.04016	1.08076	0.872274	1.04639	1.04455	0.927955	0.938536	1.04564	0.864404	0.960348	1.26065	0.894917	0.897985	1.07934	1.00555	1.1133	1.02643	1.03204	1.07488	0.790458	0.865092	1.21043	1.13707
	AY500393	HIV-1	0.951714	0.90031	1.17652	0.961427	1.28837	1.2041	0.213876	1.23732	0.927764	1.07956	1.22347	0.805443	0.926542	0.904195	1.10414	1.08485	1.09207	0.915078	0.877896	1.06988	1.08488	0.922542	0.742128	0.96611	1.04739	1.02945	0.869329	1.09193	1.0374	0.994018	0.952966	0.999338	0.915759	0.87057	1.28684	0.856161	0.888766	1.11511	1.00187	1.1001	0.792184	1.24161	1.20929	0.74052	0.952462	1.14099	1.10352
	AY521629	HIV-1	0.909744	0.945078	1.205	0.9685	1.34301	1.21111	0.167294	1.17845	0.952974	1.01173	1.2283	0.819665	0.922923	0.907607	1.08579	1.1042	1.04423	0.86165	0.918793	1.15049	1.09731	0.995125	0.747106	0.863099	1.06779	1.02945	0.847689	1.09067	0.983442	0.965976	1.03003	1.01492	0.937815	0.842289	1.25452	0.874518	0.896841	1.14375	1.10569	1.05595	0.83353	1.32358	1.07409	0.873222	0.913278	1.07573	1.14168
	AY521630	HIV-1	0.9166	0.935257	1.19951	0.971278	1.33557	1.22457	0.17225	1.17349	0.939376	1.03619	1.24884	0.801456	0.93583	0.888832	1.06081	1.12423	1.05007	0.847924	0.921332	1.14407	1.09212	1.0241	0.648692	0.866147	1.06392	1.08701	0.820561	1.09168	0.990763	0.92383	1.01859	1.04312	0.902863	0.881834	1.27668	0.869437	0.922939	1.03103	1.01492	1.11397	0.830376	1.37078	1.19659	0.612442	0.916967	1.07591	1.1449
	AY521631	HIV-1	0.921674	0.936777	1.19572	0.962666	1.32472	1.24723	0.179927	1.17877	0.941145	1.03723	1.2255	0.818378	0.935729	0.866574	1.08068	1.11994	1.0498	0.838767	0.893399	1.19262	1.06322	0.987277	0.914683	0.909077	1.03342	1.0951	0.832328	1.11857	1.0306	0.912205	0.968189	1.04807	0.918142	0.913079	1.28848	0.799866	0.920577	1.01287	0.875239	1.15587	0.780376	1.29532	1.33052	0.569608	0.85138	1.10908	1.17574
	AY532635	HIV-1	0.937321	0.928002	1.19568	0.947894	1.29053	1.2032	0.220226	1.20658	0.969469	1.00151	1.20741	0.820507	0.900078	0.955569	1.08622	1.1101	1.05235	0.89873	0.873784	1.17293	1.15333	0.853758	0.886738	0.866362	1.10072	1.02304	0.841906	1.04239	0.957113	1.05357	0.964694	1.05738	0.900012	0.966554	1.29658	0.780115	0.939682	1.03574	0.83229	1.11287	0.543238	1.73317	1.19493	0.857606	0.85693	1.13766	1.10055
	AY535659	HIV-1	0.954248	0.895799	1.18307	0.961928	1.25412	1.32712	0.220819	1.15858	0.937996	1.0911	1.20463	0.811852	0.941971	0.816843	1.09406	1.13727	1.07328	0.8554	0.878012	1.14696	1.07517	0.918607	1.0788	0.923578	1.04977	1.09108	0.837595	1.06684	1.08954	0.948824	0.925769	0.985318	0.808222	0.937667	1.33759	0.914382	0.958092	1.08859	0.60826	1.07454	1.06461	1.1714	1.02754	0.652245	0.892249	1.15827	1.13465
	AY535660	HIV-1	0.953032	0.907403	1.17426	0.962212	1.24917	1.3422	0.229393	1.15136	0.954632	1.07659	1.19163	0.810235	0.930182	0.802882	1.11356	1.14518	1.07658	0.84706	0.891636	1.13171	1.07708	0.98257	0.825886	0.91654	1.0645	1.03688	0.85603	1.0642	1.07757	0.991582	0.918854	0.988113	0.844074	0.97786	1.24521	0.949606	0.941904	1.06915	0.923356	1.05621	0.981283	1.15117	1.11923	0.691583	0.879789	1.15981	1.16662
	AY536233	HIV-1	0.927589	0.929081	1.18838	0.972968	1.29727	1.31299	0.200086	1.12005	0.950959	1.01886	1.24895	0.794751	0.933769	0.844346	1.06681	1.16608	1.04256	0.793903	0.919548	1.19966	1.05703	1.01569	0.815644	0.908263	1.06513	1.03761	0.849088	1.08857	1.00578	0.977919	0.956549	1.05066	0.925409	0.867375	1.25985	0.879855	0.943371	0.990607	1.24038	1.07673	1.1384	1.38049	0.928439	0.454746	0.858518	1.23014	1.15995
	AY536234	HIV-1	0.936942	0.938846	1.18254	0.952443	1.2851	1.30182	0.209602	1.13865	0.933586	1.02967	1.25031	0.816047	0.943927	0.820286	1.07079	1.16747	1.08744	0.820966	0.877914	1.18007	1.04353	1.0211	0.807847	0.932344	1.0981	1.01479	0.838725	1.0674	0.997162	0.961854	0.986635	1.04339	0.883868	0.835468	1.30284	0.904779	0.929603	0.950009	1.28423	1.12141	1.03396	1.42071	0.964534	0.5627	0.82429	1.30056	1.16435
	AY536235	HIV-1	0.938794	0.925183	1.17503	0.95724	1.29349	1.32212	0.189583	1.15989	0.958676	0.982627	1.25041	0.820546	0.916235	0.88303	1.07978	1.13874	1.06069	0.724479	0.942728	1.18897	1.08424	0.961662	0.88491	0.909579	1.08234	1.05622	0.828375	1.05791	0.990657	1.08795	0.952407	1.00347	0.887752	0.882129	1.30812	0.859978	0.975906	0.900965	1.0332	1.11673	1.21999	1.39017	0.944839	0.314289	0.872918	1.05517	1.19064
	AY536236	HIV-1	0.946987	0.932266	1.16962	0.960003	1.28121	1.31126	0.212441	1.12953	0.933108	1.05145	1.23117	0.821609	0.935139	0.810502	1.09762	1.15483	1.10267	0.843093	0.850771	1.14933	1.07961	0.911856	0.593263	1.01368	1.06392	1.09873	0.804844	1.09444	1.01263	0.91794	0.948201	1.08151	0.832288	0.87543	1.35254	0.912517	0.921861	1.03857	1.09705	1.0916	1.03727	1.43653	1.00029	0.487573	0.83223	1.1952	1.16693
	AY536237	HIV-1	0.930243	0.913753	1.19627	0.973539	1.29094	1.32036	0.177365	1.15135	0.944632	1.01507	1.25664	0.807763	0.947616	0.867984	1.05631	1.12312	1.08409	0.815148	0.894074	1.1487	1.09263	0.989833	0.783165	0.884372	1.091	1.05141	0.812923	1.08708	0.982415	1.1107	0.909299	1.0441	0.907831	0.867765	1.26668	0.902651	0.953789	0.929944	1.18857	1.13417	1.20319	1.28836	0.877502	0.526671	0.875211	1.03179	1.17883
	AY536238	HIV-1	0.933275	0.916937	1.20187	0.963741	1.31241	1.31473	0.169677	1.11497	0.940192	1.03448	1.24831	0.802387	0.924058	0.849504	1.06394	1.18017	1.05321	0.843573	0.89725	1.1718	1.08925	1.0331	0.716111	0.837862	1.09594	1.06936	0.796139	1.08544	0.980479	1.04629	0.956327	1.04324	0.864678	0.862443	1.32793	0.886118	0.956665	0.975913	0.970155	1.11388	1.07088	0.704557	1.26141	0.643736	0.916878	1.05545	1.12933
	AY560107	HIV-1	0.92205	0.91408	1.21534	0.962651	1.31257	1.2711	0.19824	1.14068	0.95948	1.05464	1.18793	0.817987	0.923416	0.865641	1.08076	1.14663	1.09145	0.877962	0.888218	1.10239	1.08532	0.991157	0.641632	0.916035	1.06168	1.09987	0.817895	1.06659	0.988079	0.983803	0.985564	1.04061	0.885364	0.860548	1.27549	0.907088	0.958014	1.00293	0.89375	1.08883	1.22254	1.29263	0.84	0.51962	0.831209	1.0992	1.16193
	AY560108	HIV-1	0.930348	0.938283	1.19337	0.953189	1.28139	1.26289	0.249023	1.14486	0.965074	1.03541	1.20039	0.810165	0.924862	0.850057	1.07315	1.16481	1.09129	0.867986	0.901176	1.09455	1.08669	0.985697	0.747054	0.916698	1.06563	1.06538	0.831432	1.07729	0.940565	1.07809	1.00096	1.03008	0.892248	0.906158	1.25563	0.897243	0.958312	0.932726	1.07489	1.10994	0.938158	1.48205	0.9837	0.64836	0.915	1.05535	1.08403
	AY560109	HIV-1	0.93225	0.895871	1.22205	0.95165	1.30881	1.26352	0.199719	1.15679	0.937676	1.07743	1.18702	0.834082	0.931765	0.874152	1.073	1.13536	1.05953	0.894354	0.913527	1.10674	1.06036	1.0393	0.849455	0.882773	1.08065	1.04988	0.829146	1.06631	0.983794	1.04185	0.949334	1.04909	0.860999	0.952741	1.2308	0.934243	0.944534	0.965457	1.05906	1.11508	1.04346	1.65597	0.733601	0.651164	0.871103	0.993107	1.23317
	AY560110	HIV-1	0.915429	0.899855	1.22066	0.979502	1.31872	1.2893	0.205399	1.10559	0.963949	1.07023	1.1766	0.814314	0.929626	0.86347	1.06747	1.14992	1.06401	0.814814	0.897122	1.17286	1.04108	1.0416	0.761341	0.932091	1.07617	1.04313	0.820434	1.08761	0.938138	0.99244	0.962068	1.12463	0.870266	0.949321	1.25606	0.891192	0.981809	0.908045	0.942182	1.12179	1.04738	1.34785	0.979957	0.58222	0.910019	1.1108	1.09331
	AY561236	HIV-1	0.933903	0.900505	1.22163	0.948607	1.30467	1.24179	0.179363	1.1956	0.950306	1.07618	1.18376	0.821696	0.918696	0.887247	1.09273	1.12196	1.0966	0.861561	0.869406	1.13228	1.07509	0.983563	0.778176	0.91784	1.06332	1.091	0.824146	1.05935	0.911791	1.05002	1.01441	1.07358	0.831726	0.961694	1.26176	0.934783	0.956593	0.993209	1.01693	1.07202	1.04103	1.0952	0.999176	0.82324	0.950867	0.974489	1.13301
	AY561237	HIV-1	0.932847	0.897936	1.20316	0.974251	1.30971	1.30269	0.161861	1.15207	0.9371	1.09126	1.22022	0.79224	0.925117	0.822112	1.11422	1.14126	1.10031	0.873977	0.874447	1.10509	1.04841	1.0498	0.750047	0.902969	1.04522	1.09598	0.821241	1.10118	0.971238	1.0302	0.972368	1.05091	0.883031	0.913656	1.24985	0.91509	0.950288	0.990958	1.09848	1.08482	1.10201	0.901528	1.22152	0.549595	0.891046	1.01501	1.20785
	AY561238	HIV-1	0.929536	0.900069	1.23186	0.953377	1.28882	1.28712	0.189316	1.14945	0.95014	1.08651	1.17016	0.833036	0.940851	0.844849	1.07946	1.13514	1.09203	0.886785	0.89458	1.08183	1.06871	0.929858	0.66021	0.994606	1.03967	1.07027	0.856797	1.06883	0.988235	1.00448	0.96151	1.05571	0.902985	0.920117	1.23767	0.894994	0.941309	0.88682	1.46161	1.12909	1.12575	0.978664	1.11396	0.624327	0.857071	1.11895	1.13079
	AY561239	HIV-1	0.960369	0.903149	1.18651	0.943648	1.3204	1.27599	0.171193	1.14167	0.917035	1.08514	1.21532	0.840919	0.901332	0.851171	1.11907	1.14788	1.0689	0.822479	0.900109	1.15204	1.07093	1.03419	0.789161	0.871491	1.08217	1.10757	0.80468	1.04447	1.00307	1.03885	0.958668	1.018	0.845823	0.930484	1.33371	0.862847	0.945209	0.974721	1.07848	1.1116	0.922939	1.43725	0.95251	0.766749	0.849857	1.03725	1.17115
	AY561240	HIV-1	0.923079	0.906961	1.2094	0.989918	1.30009	1.28953	0.18396	1.12696	0.939612	1.0763	1.21475	0.8069	0.94423	0.849511	1.08689	1.11619	1.09733	0.834445	0.88049	1.12062	1.07757	1.03526	0.715966	0.867472	1.06535	1.03241	0.838238	1.09346	0.986775	1.0451	0.930478	1.06822	0.886853	0.895409	1.29154	0.882323	0.941761	0.890528	1.56049	1.11673	0.863858	1.32433	1.22362	0.584048	0.928252	1.00703	1.19311
	AY563169	HIV-1	0.929165	0.943146	1.18391	0.964345	1.3021	1.28291	0.172879	1.16889	0.940125	1.05888	1.24416	0.787816	0.941787	0.804713	1.08866	1.1554	1.07143	0.855407	0.885268	1.15157	1.05256	1.00102	0.769123	0.938498	1.03721	1.0945	0.845168	1.08997	1.04711	0.868165	0.962724	1.0497	0.853925	0.888456	1.31115	0.906998	0.934795	1.01355	0.900714	1.12528	1.04392	1.09128	1.10565	0.632813	0.874282	1.1723	1.18043
	AY563170	HIV-1	0.922796	0.921684	1.18323	0.996893	1.28611	1.29487	0.19089	1.15473	0.96822	1.05681	1.23358	0.765353	0.934327	0.833971	1.08932	1.13442	1.10787	0.84542	0.843668	1.14617	1.08699	1.02614	0.814991	0.852036	1.03338	1.09842	0.871298	1.03484	0.989506	0.928083	0.961294	1.10562	0.866103	0.887979	1.31916	0.893409	0.917705	1.02546	0.832443	1.16038	1.06165	1.17688	1.0525	0.596016	0.855252	1.07407	1.17683
	AY585264	HIV-1	0.948035	0.900922	1.16801	0.981298	1.27342	1.2626	0.225716	1.18937	0.939236	1.06631	1.22948	0.795266	0.932512	0.876379	1.09584	1.1034	1.06603	0.926073	0.898743	1.08201	1.07804	1.01512	0.811914	0.889018	1.04179	1.11239	0.847076	1.05698	1.0368	0.942919	0.923755	1.07051	0.881516	0.878545	1.25967	0.938737	0.95554	1.00244	0.822692	1.113	1.1174	1.0959	1.08459	0.525417	0.887295	1.20262	1.04021
	AY585265	HIV-1	0.94069	0.908233	1.1767	0.981341	1.28766	1.2459	0.210775	1.17931	0.939073	1.09339	1.23437	0.774001	0.934741	0.852514	1.08528	1.132	1.10447	0.836457	0.880244	1.10996	1.06132	1.04237	0.678403	0.915435	1.02662	1.09912	0.852944	1.08772	0.986087	0.939469	0.968023	1.09048	0.807343	0.900204	1.29994	0.991484	0.953962	1.06767	0.854464	1.05418	1.05709	1.03855	1.10644	0.658798	0.889475	1.10733	1.11964
	AY585266	HIV-1	0.934448	0.928581	1.17419	0.974663	1.2897	1.27516	0.228899	1.1491	0.936812	1.0622	1.22267	0.808464	0.942454	0.822813	1.09541	1.13219	1.07101	0.943694	0.877618	1.09401	1.08923	1.059	0.703496	0.846594	1.03195	1.05047	0.897004	1.05675	1.04251	0.86195	0.934166	1.09563	0.900679	0.926247	1.22252	0.918609	0.932568	1.05766	1.18622	1.03184	1.02937	1.18671	0.989357	0.761833	0.863145	1.19512	1.0827
	AY585267	HIV-1	0.960426	0.930798	1.16548	0.937722	1.27547	1.2795	0.216041	1.19166	0.929866	1.02294	1.22215	0.851951	0.923789	0.863522	1.10691	1.11405	1.0635	0.92517	0.896165	1.09487	1.07553	0.989975	0.858773	0.90389	1.07989	1.01394	0.840348	1.0965	1.03602	0.933531	0.949541	1.04939	0.860728	0.967852	1.23914	0.931399	0.948982	1.07169	1.07549	1.0134	1.00291	1.07618	1.21628	0.578841	0.831238	1.15014	1.16666
	AY585268	HIV-1	0.931767	0.905861	1.19526	0.976744	1.32502	1.23106	0.192909	1.15303	0.967656	1.07554	1.17371	0.80677	0.89044	0.88826	1.13073	1.12587	1.08313	0.89573	0.871362	1.11572	1.08547	0.974752	0.66424	0.920402	1.05333	1.044	0.873167	1.04725	1.03346	0.900852	0.945545	1.07929	0.901231	0.913868	1.18641	0.972296	0.957191	1.01634	1.14275	1.04133	1.04932	1.23533	1.02658	0.61296	0.806929	1.22118	1.19817
	AY586540	HIV-1	0.93004	0.924049	1.192	0.970547	1.28978	1.28019	0.194869	1.17113	0.951524	1.06637	1.23059	0.783494	0.941596	0.829553	1.07493	1.14003	1.09147	0.888874	0.865382	1.11038	1.14718	0.959152	0.579488	0.840014	1.06993	1.10237	0.814955	1.07108	0.992897	0.942541	0.975545	1.05916	0.847746	0.867018	1.33804	0.890382	0.926457	1.0425	1.11972	1.07581	1.16571	1.19489	0.999847	0.475861	0.888875	1.13505	1.1735
	AY586541	HIV-1	0.925628	0.916972	1.19392	0.978018	1.31249	1.2688	0.183248	1.15836	0.942364	1.07254	1.21991	0.802428	0.938897	0.840606	1.09113	1.12411	1.07409	0.870156	0.878171	1.14064	1.15419	0.947418	0.61917	0.824972	1.06065	1.05623	0.847421	1.06934	1.02381	0.949584	0.949037	1.05025	0.877679	0.840253	1.31841	0.893645	0.89267	1.11693	1.18951	1.0646	1.07587	1.17264	1.16173	0.411563	0.85698	1.09945	1.22575
	AY586542	HIV-1	0.928493	0.90138	1.22981	0.945303	1.32505	1.27303	0.193081	1.12568	0.955952	1.0765	1.15787	0.841378	0.909786	0.863496	1.08592	1.16333	1.08282	0.853968	0.852272	1.1861	1.06426	0.994153	0.752603	0.927258	1.06218	1.07184	0.813834	1.0855	0.983245	1.0854	0.91089	1.06138	0.861637	0.946748	1.25482	0.901369	0.961038	0.966123	0.926419	1.11858	1.06446	1.31466	1.08633	0.439301	0.857445	1.04331	1.22603
	AY586543	HIV-1	0.941926	0.899126	1.21291	0.94449	1.32604	1.25772	0.199534	1.13772	0.956014	1.06246	1.15374	0.855156	0.880598	0.889897	1.12781	1.13809	1.10116	0.848427	0.857174	1.15276	1.07095	0.98362	1.04636	0.874425	1.06566	1.04212	0.825008	1.09864	0.97713	1.11092	0.913096	1.04734	0.862921	0.883411	1.27042	0.933482	0.932548	0.984109	1.10831	1.12289	0.908397	1.38106	1.11941	0.547086	0.845832	0.989927	1.2186
	AY586544	HIV-1	0.94652	0.901484	1.1899	0.959966	1.26446	1.29202	0.207083	1.19644	0.936918	1.0891	1.21487	0.794288	0.939067	0.826579	1.10155	1.13168	1.07258	0.82507	0.891927	1.16491	1.10258	1.00345	0.645499	0.88595	1.06231	1.08302	0.804754	1.11601	1.04988	0.939903	0.920731	1.0524	0.872466	0.916952	1.26261	0.908821	0.942231	1.07605	0.959033	1.04101	0.949897	1.32733	1.09902	0.566862	0.871236	1.12166	1.14963
	AY586545	HIV-1	0.945056	0.896545	1.19376	0.961657	1.27229	1.30707	0.209718	1.17183	0.928762	1.07743	1.22141	0.811925	0.950409	0.836614	1.07765	1.1271	1.0845	0.827947	0.88066	1.15627	1.11548	0.959128	0.733333	0.883284	1.03101	1.07767	0.831604	1.1384	0.992199	1.01542	0.923874	1.08317	0.869109	0.890271	1.27575	0.920523	0.94266	1.08196	0.971117	1.03417	0.931441	1.24355	1.1049	0.698701	0.932926	1.1376	1.13053
	AY586546	HIV-1	0.938264	0.897046	1.19227	0.974947	1.27211	1.31355	0.207802	1.15891	0.943827	1.08636	1.20835	0.797639	0.943141	0.826576	1.09439	1.13178	1.05275	0.842476	0.914085	1.14884	1.10097	1.00377	0.621643	0.887708	1.03717	1.02886	0.867867	1.11507	1.03937	0.989896	0.885251	1.0718	0.877169	0.882278	1.27974	0.914354	0.959357	1.00072	1.03548	1.0658	0.960102	1.12024	1.18518	0.646271	0.930187	1.12355	1.13552
	AY586547	HIV-1	0.952194	0.898198	1.18879	0.958052	1.26595	1.26993	0.206779	1.20373	0.940597	1.07783	1.21133	0.805234	0.927725	0.865006	1.10378	1.11347	1.10584	0.890027	0.873764	1.07847	1.07193	0.964443	0.766982	0.948917	1.05392	1.07283	0.846957	1.07124	1.02571	0.949445	0.931361	1.07639	0.860051	0.909091	1.31569	0.87135	0.967426	1.07476	0.881301	1.01452	1.13523	1.23306	1.04087	0.423956	0.884178	1.12836	1.17771
	AY586548	HIV-1	0.932929	0.913695	1.19924	0.963106	1.27101	1.2767	0.183389	1.21298	0.951435	1.0745	1.20848	0.793863	0.941029	0.835486	1.11853	1.10521	1.11312	0.858074	0.872109	1.10735	1.06868	1.00095	0.598528	0.951598	1.06737	1.07293	0.816884	1.08005	0.99226	1.0141	0.895176	1.1202	0.871547	0.964561	1.27363	0.861563	0.947708	1.01927	1.10788	1.05	1.14957	1.02384	1.12858	0.481625	0.910469	1.13079	1.16281
	AY586549	HIV-1	0.945173	0.906363	1.18882	0.959283	1.27531	1.31325	0.191237	1.16728	0.936725	1.06214	1.22491	0.820056	0.940287	0.83025	1.10937	1.11225	1.08806	0.919825	0.860494	1.10998	1.06089	1.04423	0.742764	0.896004	1.04954	1.03658	0.846909	1.11085	0.982526	1.01884	0.909384	1.10482	0.878074	0.887931	1.30205	0.886445	0.961402	1.01439	0.747681	1.09898	1.07803	1.42222	0.936752	0.519255	0.912044	1.09039	1.16786
	AY588970	HIV-1	0.942272	0.910718	1.19894	0.955274	1.31266	1.28879	0.16009	1.14916	0.948218	1.05884	1.21644	0.809463	0.906178	0.8567	1.09887	1.16039	1.04569	0.894088	0.897226	1.14184	1.10142	0.941452	1.00066	0.864326	1.08724	1.05245	0.833788	1.04821	0.983525	1.07571	0.9521	1.02737	0.896451	0.985371	1.27342	0.811545	0.899653	1.00452	0.705388	1.21735	0.910504	0.953977	1.34563	0.676759	0.938459	0.915673	1.19056
	AY588971	HIV-1	0.951018	0.894902	1.20094	0.952294	1.2682	1.27122	0.17498	1.21112	0.946971	1.07374	1.20291	0.816314	0.926592	0.879535	1.10245	1.10827	1.07093	0.837323	0.888514	1.1509	1.07113	1.0036	0.647677	0.935128	1.07323	1.03931	0.844767	1.06139	1.07233	0.980885	0.908983	1.01032	0.892072	0.980415	1.27948	0.820141	0.924245	1.05722	0.879506	1.10853	0.961815	0.961168	1.12414	0.919674	0.855251	1.06313	1.16275
	AY682547	HIV-1	0.944191	0.904816	1.21039	0.938477	1.28425	1.26792	0.203359	1.18051	0.951845	1.08101	1.1667	0.837299	0.924736	0.863228	1.08142	1.14378	1.12316	0.825553	0.847632	1.13809	1.07633	0.980468	0.677017	0.938046	1.08542	1.04167	0.79695	1.09945	1.01028	1.00491	0.924547	1.06219	0.860827	0.900662	1.32466	0.876803	0.967098	0.911277	1.30063	1.08792	0.984278	1.38683	1.05895	0.573178	0.917838	1.11857	1.07984
	AY703908	HIV-1	0.941239	0.923331	1.19157	0.947993	1.30936	1.25363	0.196462	1.16594	0.93469	1.07137	1.21649	0.815167	0.921698	0.84666	1.09036	1.15257	1.11489	0.883417	0.863594	1.09141	1.07561	1.0247	0.757137	0.884188	1.04925	1.0985	0.868007	1.01876	1.01402	0.882106	0.946198	1.10593	0.844899	0.948382	1.26023	0.937975	0.921309	1.10118	0.967314	1.06428	1.18095	0.990383	0.95685	0.739983	0.893074	1.18189	1.13726
	AY703909	HIV-1	0.940347	0.898633	1.185	0.977372	1.28352	1.25323	0.210049	1.19135	0.940614	1.08914	1.20445	0.802676	0.934212	0.865148	1.11156	1.09635	1.05011	0.931418	0.901477	1.10358	1.07702	1.02072	0.682388	0.906601	1.06508	1.06454	0.83565	1.0729	1.03088	0.990491	0.901981	1.07134	0.934964	0.862637	1.25619	0.867302	0.960864	1.02753	0.996896	1.04674	1.01412	1.14709	1.15258	0.560533	0.907239	1.03664	1.19537
	AY703910	HIV-1	0.930389	0.934111	1.17058	0.981944	1.28719	1.25523	0.227524	1.1596	0.954416	1.06962	1.21903	0.781711	0.935119	0.8291	1.09902	1.1378	1.0702	0.848572	0.874797	1.16918	1.06653	1.04429	0.708194	0.901089	1.04814	1.04183	0.874265	1.06993	1.04818	0.939932	0.944572	1.02768	0.921751	0.889041	1.21298	0.932853	0.992406	1.03354	0.934541	0.998834	0.99018	1.34042	1.02517	0.602892	0.885715	1.00813	1.1873
	AY703911	HIV-1	0.924221	0.939934	1.18429	0.970237	1.29328	1.24934	0.211679	1.18025	0.950483	1.06101	1.21145	0.803763	0.945465	0.834952	1.0951	1.11667	1.08044	0.865079	0.893211	1.12135	1.05017	1.01242	0.872428	0.924993	1.03411	1.08212	0.86116	1.07534	0.988196	0.899257	1.02259	1.05182	0.8383	0.961717	1.26082	0.936399	1.03013	0.952948	0.73119	1.03791	1.04248	1.19212	1.01627	0.691231	0.898523	1.14433	1.0919
	AY713406	HIV-1	0.926563	0.884001	1.20928	0.98615	1.32333	1.2824	0.155477	1.16253	0.94491	1.06958	1.21895	0.795507	0.922299	0.889335	1.09275	1.1152	1.05961	0.810307	0.916893	1.15462	1.1179	0.950464	0.646916	0.875493	1.05738	1.09989	0.839575	1.05069	0.965915	1.06253	0.987315	1.01976	0.922204	0.912459	1.25939	0.837178	0.901943	0.940648	0.989518	1.23614	0.706085	1.27768	1.17844	0.978865	0.944031	1.05039	1.1627
	AY713407	HIV-1	0.939927	0.906078	1.18823	0.967232	1.33341	1.22308	0.169373	1.18902	0.927049	1.08769	1.22732	0.796548	0.91143	0.878589	1.1062	1.12725	1.07882	0.880578	0.889665	1.11376	1.14408	0.923412	0.71505	0.841622	1.06101	1.06416	0.852297	1.06655	0.955654	1.04793	0.960019	1.07249	0.879958	0.871921	1.27901	0.910186	0.910458	1.05701	1.01196	1.11665	0.931834	1.62561	1.05051	0.358244	0.978617	1.03103	1.13913
	AY713408	HIV-1	0.934345	0.920621	1.20633	0.94747	1.31956	1.27754	0.172916	1.15227	0.938399	1.05946	1.20227	0.834272	0.924844	0.849356	1.08799	1.14697	1.10692	0.857388	0.877543	1.10379	1.06751	0.989864	0.803704	0.913488	1.07953	1.09529	0.773955	1.11308	0.942551	1.06249	1.02378	1.01555	0.867157	0.924117	1.23872	0.944423	0.998908	0.882759	1.14474	1.08039	1.11314	0.862735	1.26601	0.514973	0.939882	1.04841	1.0864
	AY713409	HIV-1	0.93176	0.88314	1.22091	0.967636	1.31841	1.32187	0.163223	1.12053	0.948435	1.06234	1.19483	0.826841	0.920162	0.875784	1.07812	1.14457	1.08087	0.836632	0.89096	1.13472	1.07696	0.987429	0.629639	0.92057	1.08252	1.09048	0.800549	1.06438	0.998964	0.998878	0.945551	1.0567	0.840626	1.00785	1.28277	0.865742	0.941494	0.966442	1.18449	1.11494	0.879436	1.19752	1.07371	0.918776	0.883532	1.05828	1.22144
	AY713410	HIV-1	0.920627	0.928398	1.21629	0.954908	1.33401	1.2842	0.179076	1.11054	0.959885	1.04966	1.18361	0.829319	0.912841	0.843185	1.08861	1.17003	1.07584	0.816498	0.912405	1.13859	1.07102	1.00895	0.68245	0.907526	1.04516	1.10791	0.812474	1.09657	0.949561	1.03186	0.979147	1.06696	0.886613	0.921044	1.24004	0.911823	0.932202	0.909057	1.44719	1.13763	1.27612	1.01175	0.98169	0.498032	0.883208	1.13705	1.16242
	AY713411	HIV-1	0.92754	0.91842	1.21459	0.952825	1.34425	1.27301	0.171226	1.11411	0.930127	1.05773	1.20492	0.849451	0.921678	0.851101	1.08348	1.15244	1.11275	0.832359	0.877846	1.11378	1.04424	0.973777	0.820429	0.968282	1.08782	1.11059	0.779529	1.07355	0.974661	1.07153	0.992134	1.00393	0.85104	0.930553	1.24574	0.944728	0.955621	0.91985	1.16282	1.13545	1.04837	1.22455	1.01345	0.683676	0.893682	0.983232	1.23565
	AY713412	HIV-1	0.934526	0.89954	1.19745	0.97139	1.31153	1.29032	0.207139	1.12023	0.949069	1.0575	1.19618	0.826842	0.920488	0.872602	1.08603	1.13761	1.06682	0.866529	0.926686	1.08971	1.07527	0.996933	0.846081	0.886371	1.07407	1.07304	0.795939	1.1084	0.997442	1.01542	0.917211	1.07992	0.87734	0.972052	1.25718	0.860426	0.946285	0.918582	1.22977	1.13607	1.03105	1.28615	0.918005	0.790055	0.874075	0.987165	1.24367
	AY713413	HIV-1	0.932234	0.931267	1.17795	0.978004	1.28671	1.28906	0.180381	1.16785	0.946309	1.06841	1.21869	0.801686	0.94452	0.814845	1.11539	1.11538	1.09183	0.896198	0.863639	1.10681	1.0405	1.04402	0.763652	0.926702	1.05306	1.01329	0.871968	1.09146	1.0267	0.923426	0.966593	1.0419	0.894383	0.84184	1.25459	0.959809	0.964482	1.0602	0.752683	1.0531	1.10517	1.23836	0.857595	0.777341	0.877441	1.15201	1.1698
	AY713414	HIV-1	0.934472	0.937438	1.17806	0.966856	1.3023	1.2482	0.186011	1.17918	0.961949	1.05499	1.20716	0.797897	0.913686	0.851956	1.11835	1.1304	1.10759	0.869484	0.868594	1.09832	1.03714	1.02413	0.871941	0.934721	1.05712	1.11326	0.857994	1.00243	0.993196	0.940776	0.964013	1.08136	0.849414	0.921841	1.29331	0.916764	0.980802	0.986392	0.827812	1.0746	1.14713	1.22427	0.884654	0.668785	0.884096	1.0496	1.15726
	AY713415	HIV-1	0.932487	0.936622	1.1842	0.96283	1.32407	1.26775	0.171752	1.14587	0.940626	1.04959	1.23021	0.809506	0.91932	0.841687	1.098	1.15447	1.10578	0.899926	0.829575	1.13517	1.04848	1.06611	0.647691	0.901426	1.05419	1.09574	0.867728	1.01774	1.04321	0.865506	0.939533	1.08256	0.868437	0.880822	1.27205	0.942274	0.973095	0.989062	1.15072	1.03932	0.921335	1.47677	1.02657	0.622636	0.880125	1.10811	1.14019
	AY713416	HIV-1	0.917221	0.911808	1.18931	1.00283	1.31706	1.33605	0.171175	1.09992	0.94934	1.07195	1.22096	0.790772	0.945403	0.807798	1.09274	1.1423	1.06745	0.895259	0.872117	1.13184	1.06237	1.03266	0.636384	0.906354	1.03975	1.09074	0.858988	1.06292	1.00559	0.981839	0.95001	1.05312	0.84814	0.90788	1.27309	0.952455	0.965141	0.962428	1.13762	1.08136	0.987364	1.15205	1.07738	0.74401	0.905366	1.10809	1.19401
	AY713417	HIV-1	0.923316	0.917367	1.20581	0.974277	1.29297	1.28729	0.163619	1.17433	0.967563	1.05414	1.21428	0.780027	0.922109	0.845744	1.11214	1.13581	1.0754	0.897562	0.874655	1.12731	1.08161	1.05184	0.784906	0.837304	1.04644	1.10066	0.853732	1.03946	0.965069	0.875758	0.990885	1.13168	0.863693	0.933571	1.2799	0.896623	0.966124	0.965573	0.920981	1.10404	1.02326	1.38422	0.918919	0.666667	0.91992	1.1523	1.09822
	AY713418	HIV-1	0.949816	0.935715	1.13839	0.986282	1.31178	1.22554	0.179242	1.17368	0.936421	1.04464	1.27361	0.78356	0.909143	0.885404	1.1169	1.11625	1.06089	0.880703	0.881229	1.13607	1.09036	0.971713	0.814821	0.885843	1.07394	1.06617	0.832312	1.07226	1.00366	1.0136	0.910874	1.08041	0.915183	0.991884	1.25579	0.832068	0.930601	0.924183	1.1809	1.16018	1.04038	1.12563	1.20199	0.446089	0.889314	1.06512	1.19485
[truncated: 5,373 more rows]
[truncated: 289 more columns]

## Sheet: Supplementary Table 3
	Supplementary Table 3: D-values of dinucleotide and CpG trinucleotide motifs of all coronaviruses used in this study (Figure 1B).
	GeneBank ID	Virus name	AA	AC	AG	AT	CA	CC	CG	CT	GA	GC	GG	GT	TA	TC	TG	TT	AAA	AAC	AAG	AAT	ACA	ACC	ACG	ACT	AGA	AGC	AGG	AGT	ATA	ATC	ATG	ATT	CAA	CAC	CAG	CAT	CCA	CCC	CCG	CCT	CGA	CGC	CGG	CGT	CTA	CTC	CTG
[truncated: 1,546 more rows]
[truncated: 289 more columns]

## Sheet: Supplementary Table 4
	Supplementary Table 4: Coronaviruses position close to SARS-CoV-2 cluster.
[truncated: 17 more rows]

[truncated: 1 more sheets: Supplementary Table 5]
